# Supplementary material for: New Variant of Vibrio parahaemolyticus, Sequence Type 3, Serotype O10:K4, China, 2020
Source: Emerg Infect Dis. 2022 Jun;28(6):1261–4. doi: 10.3201/eid2806.211871 (PMC9155881; doi:10.3201/eid2806.211871)
Supplement: Appendix — Supplemental information for phylogenetic analysis of Vibrio parahaemolyticus. [file 21-1871-Techapp-s1.xlsx]

## Sheet: Table
Article DOI: https://doi.org/10.3201/eid2806.211871
New Variant of Vibrio parahaemolyticus, Sequence Type 3, Serotype O10:K4, China, 2020
id	isolate	year	country	source	serotype	tdh_gene_presence	dnaE	dtdS	gyrB	pntA	pyrC	recA	tnaA	ST (MLST)	clonal_complex (MLST)
1	428/00	1998	Spain	clinical	O4:K11	yes	13	27	10	28	27	19	21	17	no
2	30824	1999	Spain	clinical	O4:K11	yes	13	27	10	28	27	19	21	17	no
3	9808/1	2004	Spain	clinical	O3:K6	yes	3	4	4	29	4	19	22	3	3
4	UCM-V441	2002	Spain	environmental	O4:Kunk	no	30	20	32	2	13	23	11	52	no
5	UCM-V586	2003	Spain	environmental	O8:k22	no	24	37	22	18	11	18	8	45	no
6	906-97	1997	Peru	clinical	O3:K6	yes	3	4	4	29	4	19	22	3	3
7	357-99	1999	Peru	clinical	O3:Kunk	no	15	10	11	1	3	30	9	19	no
8	K0976	2004	USA	environmental	O6:K18	yes	29	12	5	20	22	22	25	50	50
9	K1068	2004	USA	environmental	O5:Kuk	no	37	9	14	14	34	14	26	61	no
10	K1297	2004	USA	environmental	O5:K17	no	9	13	21	4	10	15	26	12	no
11	K1314	2004	USA	environmental	O4:K63	no	9	13	21	4	10	15	26	12	no
12	K1202	2004	USA	environmental	O4:K63	yes	23	7	29	14	24	10	2	43	412
13	K1203	2004	USA	environmental	O4:K12	yes	36	25	15	23	21	1	16	59	36
14	K1198	2004	USA	environmental	O4:K12	yes	36	25	15	23	21	1	16	59	36
15	K1322	2004	USA	environmental	O3:K56	no	35	29	20	23	6	31	27	58	no
16	K1186	2004	USA	environmental	O3:K20	no	35	29	20	23	6	31	27	58	no
17	K1296	2004	USA	environmental	O10:K68	no	6	17	6	11	35	3	26	9	no
18	K1303	2004	USA	environmental	O1:Kunk	yes	16	36	33	13	11	32	19	20	no
19	k1193	2004	USA	environmental	O1:K9	yes	12	32	34	19	12	25	26	15	no
20	K1317	2004	USA	environmental	O1:K54	yes	3	36	16	15	30	13	26	5	no
21	K1302	2004	USA	environmental	O1:K25	yes	29	12	5	20	22	22	25	50	50
22	48057	1990	USA	clinical	O4:K12	yes	21	23	15	23	21	1	16	36	36
23	10329	1998	USA	clinical	O4:K12	yes	21	23	15	23	21	1	16	36	36
24	10296	1997	USA	clinical	O4:K12	yes	21	23	15	23	21	1	16	36	36
25	48262	1990	USA	clinical	O1:K56	yes	23	7	15	14	24	10	3	44	412
26	10290	1997	USA	clinical	O4:K12	yes	21	23	15	23	20	1	16	37	36
27	10292	1997	USA	clinical	O6:K18	yes	29	12	5	20	22	22	25	50	50
28	HC-01-22	2001	USA	clinical	O4:K63	yes	23	7	29	14	24	10	2	43	412
29	48291	1990	USA	clinical	O12:K12	yes	21	23	15	23	21	1	16	36	36
30	049-2A3	1997	USA	environmental	O4:K29	no	34	33	29	25	26	2	17	57	no
31	HC-01-20	2001	USA	environmental	O1:Kunk	yes	22	13	24	9	19	17	14	40	no
32	W90A	1982	USA	environmental	O4:K12	yes	17	25	15	23	21	1	16	21	36
33	F11-3A	1988	USA	environmental	O4:K12	yes	21	23	15	23	21	1	16	36	36
34	029-1b	1997	USA	environmental	O4:K12	yes	21	23	15	23	21	1	16	36	36
35	M25-0B	1993	USA	environmental	O4:Kunk	no	17	28	37	21	28	6	7	22	no
36	JJ21-1C	1990	USA	environmental	O4:Kunk	yes	21	23	15	22	21	1	16	38	36
37	VP43-1A	1992	USA	environmental	O4:Kunk	yes	21	23	29	23	21	1	16	39	36
38	HC-01-06	2001	USA	environmental	O1:Kunk	yes	22	13	28	8	19	33	14	41	no
39	9546257	1995	USA	clinical	O4:K8	yes	20	6	25	7	11	15	4	32	34
40	NY-3547	1998	USA	environmental	O4:K55	no	14	11	30	27	11	5	13	18	no
41	98-506-B102	1998	USA	environmental	O5:K11	yes	19	31	31	32	29	8	20	30	no
42	98-506-B103	1998	USA	environmental	O5:K11	yes	19	31	31	32	29	8	20	30	no
43	98-513-F51	1998	USA	environmental	O4:K9	yes	20	16	25	7	11	15	5	33	34
44	98-513-F52	1998	USA	environmental	O4:K9	yes	20	13	25	7	11	15	5	34	34
45	98-548-D11	1998	USA	environmental	O4:K9	yes	20	13	25	7	11	15	5	34	34
46	98-605-A9	1998	USA	environmental	O5:K17	yes	19	31	31	32	29	8	20	30	no
47	98-605-A10	1998	USA	environmental	O5:K17	yes	19	31	31	32	29	7	20	31	no
48	99-524-A9	1999	USA	environmental	O3:K34	yes	31	30	17	20	23	21	24	53	49
49	99-780-C12	1999	USA	environmental	O11:Kuk	yes	18	19	18	4	28	9	18	29	no
50	DI-B11 160399	1999	USA	environmental	O1:K22	yes	31	13	8	30	7	3	2	54	no
51	DI-A8 250100	2000	USA	environmental	O1:K30	yes	25	8	35	33	31	4	6	46	no
52	DI-B-6-4 250100	2000	USA	environmental	O1:K30	yes	26	24	16	31	33	13	2	47	no
53	CP-B-5 060600	2000	USA	environmental	O1:K54	yes	17	36	16	15	31	13	26	23	no
54	DI-B-1 200600	2000	USA	environmental	O1:K54	yes	17	36	16	15	31	13	26	23	no
55	DI-A-6-1 140300	2000	USA	environmental	O1:K55	yes	17	36	19	33	24	13	26	24	24
56	DI-E5 140300	2000	USA	environmental	O1:K55	yes	36	36	19	33	24	13	26	60	24
57	DI-B9 160399	1999	USA	environmental	O1:K56	yes	17	36	19	31	32	12	26	25	24
58	DI-H8 080699	1999	USA	environmental	O1:K56	yes	17	36	19	31	32	13	26	26	24
59	DI-C2 160399	1999	USA	environmental	O4:K9	yes	20	13	7	7	11	15	5	35	34
60	DI-C5 160399	1999	USA	environmental	O4:K9	yes	20	13	7	7	11	15	5	35	34
61	VP81	1996	India	clinical	O3:K6	yes	3	4	4	29	4	19	22	3	3
63	VP155	1996	India	clinical	O3:K6	yes	3	4	4	29	4	19	22	3	3
64	VP96	1996	India	clinical	O3:K6	yes	3	4	4	29	4	19	22	3	3
65	VP208	1997	India	clinical	O3:K6	yes	3	4	4	29	4	19	22	3	3
66	AN-8373	1998	Bangladesh	clinical	O3:K6	yes	3	4	4	29	4	19	22	3	3
68	VP2	1998	South Korea	clinical	O3:K6	yes	17	4	4	29	4	19	22	27	3
69	NY-3483	1998	USA	clinical	O4:K12	yes	21	23	15	23	21	1	16	36	36
70	TX2103	1998	USA	clinical	O3:K6	yes	3	4	4	29	4	19	22	3	3
71	BAC-98-3372	1998	USA	clinical	O3:K6	yes	3	4	4	29	4	19	22	3	3
72	BAC-98-3374	1998	USA	clinical	O3:K6	yes	22	4	4	29	4	19	22	42	3
73	BAC-98-4092	1998	USA	clinical	O3:K6	yes	3	4	4	29	4	19	22	3	3
74	AN-5034	1998	Bangladesh	clinical	O4:K68	yes	3	4	4	29	4	19	22	3	3
75	AO-24491	1999	Bangladesh	clinical	O1:K25	yes	3	4	4	29	4	19	22	3	3
76	VPHY191	1999	Thailand	clinical	O1:K25	yes	3	4	4	29	4	19	22	3	3
77	AN-16000	1998	Bangladesh	clinical	O1:Kunk	yes	3	4	4	29	4	19	22	3	3
78	U5474	1980	Bangladesh	clinical	O3:K6	yes	11	35	4	29	15	16	22	14	no
79	VPKX (RIMD 2210633)	1996	Japan	clinical	O3:K6	yes	3	4	4	29	4	19	22	3	3
80	ATCC 17802	1951	Japan	clinical	O1:K1	no	5	13	52	17	25	27	10	1	no
81	PMA 1.5	2005	Chile	environmental	O3:K6	no	17	7	16	24	16	13	20	28	no
82	PMA 2.5	2005	Chile	environmental	O4:Kunk	no	7	26	36	6	18	4	26	10	no
83	PMA 3.5	2005	Chile	environmental	O4:Kunk	no	12	22	13	3	1	15	12	16	no
84	PMA 16.5	2005	Chile	environmental	O4:K12	no	27	15	26	5	2	20	28	48	no
88	PMA 37.5	2005	Chile	environmental	O3:K6	yes	3	4	4	29	4	19	22	3	3
89	PMA 45.5	2005	Chile	environmental	O3:K6	no	28	30	17	20	23	21	24	49	49
90	PMA 109.5	2005	Chile	environmental	O3:K6	yes	3	4	4	29	4	19	22	3	3
91	PMA 79	2004	Chile	environmental	O2:Kunk	no	33	5	22	10	5	24	1	56	no
92	PMA 112	2004	Chile	environmental	O3:K6	no	4	38	13	18	9	11	23	6	no
93	PMA 189	2004	Chile	environmental	O3:K6	no	4	38	12	16	9	11	23	7	no
94	PMA 337	2004	Chile	environmental	O7:KUT	no	8	14	24	12	14	4	12	11	no
95	PMA 339	2004	Chile	environmental	O4:Kunk	no	32	21	23	26	17	26	23	55	no
96	PMA 3316	2004	Chile	environmental	O3:K6	no	10	34	5	20	22	22	15	13	no
97	VPHY145	1999	Thailand	clinical	O4:K68	yes	3	4	4	29	4	19	22	3	3
98	KXV-641	1998	Japan	clinical	O1:K25	yes	3	4	4	29	4	19	22	3	3
99	AN-2189	1998	Bangladesh	clinical	O4:K68	yes	3	4	4	29	4	19	22	3	3
100	AP-11243	2000	Bangladesh	clinical	O1:Kunk	yes	29	4	4	29	4	19	22	51	3
234	PMC48.4	2004	Chile	clinical	O3:K6	yes	3	4	4	29	4	19	22	3	3
237	ATC210	1998	Chile	clinical	O3:K6	yes	3	4	4	29	4	19	22	3	3
238	ATC220	1998	Chile	clinical	O3:K6	yes	3	4	4	29	4	19	22	3	3
306	090-96	1996	Peru	clinical	O4:K8	yes	11	48	48	26	48	107	26	2516	This sequence type has a recA island and was named ST265 in this publication https://doi.org/10.1371/journal.pone.0117485
546	S052_1417	1975	Spain	environmental	N.A.	N.A.	137	516	33	50	469	13	296	2552	no
624	S148_06VP257	2006	China	environmental	N.A.	N.A.	5	116	564	4	41	424	155	2555	no
664	PMC53.7	2007	Chile	clinical	O3:K59	no	17	7	16	24	16	13	20	28	no
873	861	2007	USA	environmental	N.A.	yes	3	4	4	29	4	19	22	3	3
880	3256	2007	USA	clinical	N.A.	yes	21	23	15	23	21	1	16	36	36
892	12310	2006	USA	clinical	N.A.	yes	21	23	15	23	21	1	16	36	36
903	97-10290	1997	USA	clinical	N.A.	yes	21	23	15	23	21	1	16	36	36
1160	VpR63	2007	USA	environmental	O4:Kuk	no	19	223	295	136	11	422	13	2553	This sequence type has a recA isalnd similar to the one that was described in this publicationhttps://doi.org/10.1371/journal.pone.0117485
1182	MDVP12	2012	USA	clinical	N.A.	yes	21	23	15	23	21	1	16	36	36
1183	MDVP32	2013	USA	clinical	N.A.	yes	21	23	15	23	21	1	16	36	36
1184	MDVP33	2013	USA	clinical	N.A.	yes	21	23	15	23	21	1	16	36	36
1185	MDVP36	2013	USA	clinical	N.A.	yes	21	23	15	23	21	1	16	36	36
1186	MDVP38	2013	USA	clinical	N.A.	yes	21	23	15	23	21	1	16	36	36
1187	VP16MD	2012	USA	clinical	N.A.	yes	3	4	4	29	4	19	22	3	3
1188	VP17MD	2012	USA	clinical	N.A.	yes	3	4	4	29	4	19	22	3	3
1189	VP18MD	2012	USA	clinical	N.A.	yes	3	4	4	29	4	19	22	3	3
1190	MDVP40	2013	USA	clinical	N.A.	yes	21	23	15	23	21	1	16	36	36
1191	MDVP42	2013	USA	clinical	N.A.	yes	21	23	15	23	21	1	16	36	36
1192	MDVP43	2013	USA	clinical	N.A.	yes	21	23	15	23	21	1	16	36	36
1193	MDVP46	2013	USA	clinical	N.A.	yes	21	23	15	23	21	1	16	36	36
1194	MDVP30	2013	USA	clinical	N.A.	yes	21	23	15	23	21	1	16	36	36
1195	MDVP1	2012	USA	clinical	N.A.	yes	222	69	128	46	236	21	12	631	no
1196	MDVP8	2012	USA	clinical	N.A.	yes	222	69	128	46	236	21	12	631	no
1197	MDVP9	2012	USA	clinical	N.A.	yes	222	69	128	46	236	21	12	631	no
1198	MDVP31	2013	USA	clinical	N.A.	yes	222	69	128	46	236	21	12	631	no
1199	MDVP35	2013	USA	clinical	N.A.	yes	222	69	128	46	236	21	12	631	no
1200	MDVP41	2013	USA	clinical	N.A.	yes	222	69	128	46	236	21	12	631	no
1201	MDVP44	2013	USA	clinical	N.A.	yes	222	69	128	46	236	21	12	631	no
1202	MDVP45	2013	USA	clinical	N.A.	yes	222	69	128	46	236	21	12	631	no
1203	MDVP2	2012	USA	clinical	N.A.	no	42	29	311	26	246	31	87	651	no
1204	MDVP3	2012	USA	clinical	N.A.	no	31	271	312	26	247	25	24	652	no
1205	MDVP4	2012	USA	clinical	N.A.	no	17	23	57	44	28	166	36	653	110
1206	MDVP34	2012	USA	clinical	N.A.	no	17	23	57	44	28	166	36	653	110
1255	SNUVpS-1	2012	South Korea	environmental	N.A.	N.A.	44	126	106	28	268	252	193	2481	no
1257	BB22OP	1982	Bangladesh	environmental	O4:K8	N.A.	11	48	48	26	48	43	26	88	345
1270	V110	2010	China	environmental	N.A.	no	215	76	344	48	232	144	26	809	no
1271	MDVP5	2012	USA	clinical	N.A.	no	63	54	62	4	56	25	45	113	no
1272	MDVP7	2012	USA	clinical	N.A.	yes	20	13	25	7	11	15	5	34	34
1273	MDVP11	2012	USA	clinical	N.A.	no	17	7	16	24	16	13	228	1116	no
1274	MDVP6	2012	USA	clinical	N.A.	no	26	275	317	28	49	228	23	677	no
1275	MDVP10	2012	USA	clinical	N.A.	yes	23	7	29	14	24	10	2	43	412
1276	MDVP13	2012	USA	clinical	N.A.	no	231	276	261	21	5	209	99	678	no
1277	MDVP14	2012	USA	clinical	N.A.	no	47	19	58	50	37	53	26	162	no
1278	MDVP15	2012	USA	clinical	N.A.	no	19	13	318	54	96	4	175	679	no
1279	MDVP19	2010	USA	clinical	N.A.	no	28	88	4	63	69	82	1	8	8
1280	MDVP20	2010	USA	clinical	N.A.	no	28	88	4	63	69	82	1	8	8
1281	MDVP22	2010	USA	environmental	N.A.	N.A.	60	72	106	66	62	31	65	676	no
1282	MDVP39	2013	USA	clinical	N.A.	no	28	119	17	20	23	21	24	896	49
1283	MDVP25	2010	USA	environmental	N.A.	N.A.	28	138	144	26	177	116	61	810	no
1284	MDVP26	2010	USA	environmental	N.A.	N.A.	29	12	7	20	22	22	24	811	50
1285	MDVP27	2010	USA	environmental	N.A.	N.A.	20	13	25	7	11	15	5	34	34
1286	MDVP28	2010	USA	environmental	N.A.	N.A.	29	123	339	30	18	75	46	768	no
1287	MDVP21	2010	USA	environmental	N.A.	no	28	88	4	63	69	82	1	8	8
1288	MDVP23	2010	USA	environmental	N.A.	no	28	88	4	63	69	82	1	8	8
1289	MDVP24	2010	USA	environmental	N.A.	no	28	88	4	63	69	82	1	8	8
1290	MDVP29	2010	USA	environmental	N.A.	no	28	88	4	63	69	82	1	8	8
1291	MAVP-26	2013	USA	clinical	N.A.	yes	21	23	15	23	21	1	16	36	36
1292	MAVP-36	2013	USA	clinical	N.A.	yes	21	23	15	23	21	1	16	36	36
1350	CT4287	2013	USA	environmental	N.A.	yes	83	83	82	4	77	73	58	674	no
1351	MAVP-E	2010	USA	clinical	N.A.	yes	222	69	128	46	236	21	12	631	no
1376	Peru-288	2001	Peru	clinical	N.A.	yes	3	4	4	29	4	19	22	3	3
1378	VIP-0439	2008	China	clinical	N.A.	N.A.	3	4	4	29	4	19	22	3	3
1380	50	2006	USA	clinical	N.A.	N.A.	20	13	25	7	11	15	5	34	34
1381	605	2006	USA	environmental	N.A.	N.A.	3	4	4	29	4	19	22	3	3
1384	B-265	2004	Mozambique	clinical	N.A.	N.A.	3	4	4	29	4	19	22	3	3
1385	EKP-008	2007	Bangladesh	environmental	N.A.	N.A.	186	29	252	4	18	181	132	479	no
1386	EKP-028	2008	Bangladesh	environmental	N.A.	N.A.	3	4	4	29	4	19	22	3	3
1387	IDH02189	2009	India	clinical	N.A.	N.A.	3	4	4	29	4	19	22	3	3
1388	IDH02640	2009	India	clinical	N.A.	N.A.	3	4	4	29	4	19	22	3	3
1406	UCM-V493	2002	Spain	environmental	O2:K28	no	175	201	22	130	17	168	73	471	no
1625	CDC_K4557	2006	USA	clinical	O1:K33	no	28	88	4	63	187	82	1	799	799
1656	MAVP-M	2011	USA	clinical	N.A.	yes	60	358	106	203	50	25	99	1127
2164	VPD14	2012	China	environmental	N.A.	yes	3	4	4	29	4	19	22	3	3
2179	S349-10	2010	Canada	environmental	N.A.	N.A.	80	74	82	4	67	80	61	1516	no
2197	281-09	2009	Peru	clinical	O3:K59	yes	60	98	108	18	45	86	51	120	120
2198	283-09	2009	Peru	clinical	O3:K59	yes	60	98	108	18	45	86	51	120	120
2199	C220-09	2009	Peru	clinical	O3:K59	yes	60	98	108	18	45	86	51	120	120
2200	C224-09	2009	Peru	clinical	O3:K59	yes	60	98	108	18	45	86	51	120	120
2201	C226-09	2009	Peru	clinical	O3:K59	yes	60	98	108	18	45	86	51	120	120
2202	C244-09	2009	Peru	clinical	O3:K59	yes	60	98	108	18	45	86	51	120	120
2203	C235	2009	Peru	clinical	O3:K59	yes	60	98	108	18	45	86	51	120	120
2204	PIURA 17	2009	Peru	clinical	O3:K59	yes	60	98	108	18	45	86	51	120	120
2205	C237	2009	Peru	clinical	O3:K59	yes	60	98	108	18	45	86	51	120	120
2206	239-09	2009	Peru	clinical	O3:K59	yes	60	98	108	18	45	86	51	120	120
2207	241-09	2009	Peru	clinical	O3:K59	yes	60	98	108	18	45	86	51	120	120
2208	245-09	2009	Peru	clinical	O3:K59	yes	60	98	108	18	45	86	51	120	120
2209	CO1409	2009	Peru	clinical	O3:K59	yes	60	98	108	18	45	86	51	120	120
2210	CO1609	2009	Peru	clinical	O3:K59	yes	60	98	108	18	45	86	51	120	120
2211	285-09	2009	Peru	clinical	O3:K59	yes	60	98	108	18	45	86	51	120	120
2212	287-09	2009	Peru	clinical	O3:K59	yes	60	98	108	18	45	86	51	120	120
2213	379-09	2009	Peru	clinical	O3:K59	yes	60	98	108	18	45	86	51	120	120
2214	P306	2009	Peru	environmental	O3:K59	yes	60	98	108	18	45	86	51	120	120
2215	Guillen 151 Peru	2009	Peru	clinical	O3:K59	yes	60	98	108	18	45	86	51	120	120
2216	P310	2009	Peru	environmental	O3:K59	yes	60	98	108	18	45	86	51	120	120
2315	10-4287	2003	Canada	clinical	N.A.	N.A.	29	12	5	20	22	22	25	50	50
2316	FDA_R31	2007	USA	environmental	N.A.	N.A.	17	36	16	15	31	13	26	23	no
2317	FORC_008	2004	South Korea	environmental	N.A.	N.A.	49	50	209	112	37	249	23	984	no
2318	FORC_004	2014	South Korea	environmental	N.A.	N.A.	111	34	320	20	21	22	24	1628	no
2319	FORC_014	2015	South Korea	environmental	N.A.	N.A.	225	201	104	50	250	226	17	1629	no
2320	FORC_006	2014	South Korea	environmental	N.A.	N.A.	31	402	106	37	212	135	54	1630	no
2321	CHN25	2011	China	environmental	N.A.	N.A.	169	73	104	26	46	151	94	395	no
2322	KVp10	2007	Sweden	environmental	N.A.	N.A.	57	13	176	31	11	338	2	1579	no
2323	R10B2_71	1997	USA	environmental	N.A.	N.A.	26	398	460	95	287	13	2	1556	no
2367	04-2192	2004	Canada	clinical	N.A.	N.A.	71	132	50	69	127	192	24	629	no
2368	04-2550	2004	Canada	clinical	N.A.	N.A.	19	260	17	24	23	21	24	630	no
2369	05-3133	2005	Canada	clinical	N.A.	N.A.	23	7	29	14	24	10	2	43	412
2370	05-4792	2005	Canada	clinical	N.A.	N.A.	22	13	28	8	19	17	14	199	no
2371	07-2964	2007	Canada	clinical	N.A.	N.A.	28	88	4	63	69	82	1	8	8
2372	09-1772	2009	Canada	clinical	N.A.	N.A.	3	188	111	116	167	167	33	417	no
2373	09-3219	2009	Canada	clinical	N.A.	N.A.	21	23	15	23	21	1	16	36	36
2374	09-4436	2009	Canada	clinical	N.A.	N.A.	222	69	128	46	236	21	12	631	no
2375	09-4661	2009	Canada	clinical	N.A.	N.A.	3	188	111	116	167	167	33	417	no
2376	09-4662	2009	Canada	clinical	N.A.	N.A.	3	188	111	116	167	167	33	417	no
2377	09-4665	2009	Canada	clinical	N.A.	N.A.	3	188	111	116	167	167	33	417	no
2378	09-4666	2009	Canada	clinical	N.A.	N.A.	3	188	111	116	167	167	33	417	no
2379	A0EZ383	2000	Canada	clinical	N.A.	N.A.	42	67	75	26	237	64	50	638	155
2380	A0EZ608	2000	Canada	clinical	N.A.	N.A.	21	23	15	23	21	1	16	36	36
2381	A0EZ664	2000	Canada	clinical	N.A.	N.A.	29	12	5	20	22	22	25	50	50
2382	A0EZ713	2000	Canada	clinical	N.A.	N.A.	29	12	5	20	22	22	25	50	50
2383	A1EZ679	2001	Canada	clinical	N.A.	N.A.	21	23	15	23	21	1	16	36	36
2384	A1EZ919	2001	Canada	clinical	N.A.	N.A.	21	23	15	23	21	1	16	36	36
2385	A1EZ952	2001	Canada	clinical	N.A.	N.A.	23	7	29	14	24	10	2	43	412
2386	A2EZ523	2002	Canada	clinical	N.A.	N.A.	21	23	15	23	21	1	16	36	36
2387	A2EZ614	2002	Canada	clinical	N.A.	N.A.	23	7	29	14	24	10	2	43	412
2388	A2EZ715	2002	Canada	clinical	N.A.	N.A.	21	23	15	23	21	1	16	36	36
2389	A2EZ743	2002	Canada	clinical	N.A.	N.A.	20	13	25	7	3	15	5	324	34
2390	A3EZ136	2003	Canada	clinical	N.A.	N.A.	3	4	4	29	4	19	22	3	3
2391	A3EZ634	2003	Canada	clinical	N.A.	N.A.	29	12	5	20	22	22	25	50	50
2392	A3EZ710	2003	Canada	clinical	N.A.	N.A.	23	7	29	14	24	10	2	43	412
2393	A3EZ711	2003	Canada	clinical	N.A.	N.A.	23	7	29	14	24	10	2	43	412
2394	A3EZ770	2003	Canada	clinical	N.A.	N.A.	29	12	5	20	22	22	25	50	50
2395	A3EZ799	2003	Canada	clinical	N.A.	N.A.	23	7	29	14	24	10	2	43	412
2396	A3EZ936	2003	Canada	clinical	N.A.	N.A.	224	19	90	4	238	273	68	1060
2397	A4EZ700	2004	Canada	clinical	N.A.	N.A.	23	7	29	14	24	10	2	43	412
2398	A4EZ703	2004	Canada	clinical	N.A.	N.A.	31	12	115	3	91	22	68	141	no
2399	A4EZ724	2004	Canada	clinical	N.A.	N.A.	23	7	29	14	24	10	2	43	412
2400	A4EZ927	2004	Canada	clinical	N.A.	N.A.	3	4	4	29	4	19	22	3	3
2401	A4EZ964	2004	Canada	clinical	N.A.	N.A.	223	221	106	45	171	31	165	636	no
2402	A5Z1022	2005	Canada	clinical	N.A.	N.A.	12	32	34	19	12	25	26	15	no
2403	A5Z273	2005	Canada	clinical	N.A.	N.A.	3	4	4		4	19	22	N.A.
2404	A5Z652	2005	Canada	clinical	N.A.	N.A.	21	23	15	23	21	1	16	36	36
2405	A5Z853	2005	Canada	clinical	N.A.	N.A.	3	4	4	29	4	19	22	3	3
2406	A5Z860	2005	Canada	clinical	N.A.	N.A.	23	7	29	14	24	10	2	43	412
2407	A5Z878	2005	Canada	clinical	N.A.	N.A.	21	23	15	23	21	1	16	36	36
2408	A5Z905	2005	Canada	clinical	N.A.	N.A.	21	23	15	23	21	1	16	36	36
2409	A5Z924	2005	Canada	clinical	N.A.	N.A.	21	23	15	23	21	1	16	36	36
2410	C140	2008	Canada	clinical	N.A.	N.A.	14	78	30	4	37	141	13	332	332
2411	C142	2008	Canada	clinical	N.A.	N.A.	3	188	111	116	167	167	33	417	no
2412	C143	2008	Canada	clinical	N.A.	N.A.	21	23	15	23	21	1	16	36	36
2413	C144	2008	Canada	clinical	N.A.	N.A.	21	23	15	23	21	1	16	36	36
2414	C145	2008	Canada	clinical	N.A.	N.A.	3	188	111	116	167	167	33	417	no
2415	C146	2008	Canada	clinical	N.A.	N.A.	224	19	90	4	238	273	68	1060
2416	C147	2008	Canada	clinical	N.A.	N.A.	21	23	15	23	21	1	16	36	36
2417	C148	2008	Canada	clinical	N.A.	N.A.	23	7	29	14	24	10	2	43	412
2418	C150	2008	Canada	clinical	N.A.	N.A.	3	188	111	116	167	167	33	417	no
2419	F1419	2006	Canada	clinical	N.A.	N.A.	23	7	29	14	24	10	2	43	412
2420	F30368	2006	Canada	clinical	N.A.	N.A.	28	88	4	63	69	82	1	8	8
2421	F4395	2006	Canada	clinical	N.A.	N.A.	21	23	15	23	21	1	16	36	36
2422	F63267	2006	Canada	clinical	N.A.	N.A.	3	4	4	29	4	19	22	3	3
2423	Gxw_7004	2007	China	clinical	N.A.	N.A.	3	4	4	29	4	19	22	3	3
2424	Gxw_9143	2009	China	clinical	N.A.	N.A.	11	48	48	26	48	107	26	2516	This sequence type has a recA island and was named ST265 in this publication https://doi.org/10.1371/journal.pone.0117485
2425	H11523	2006	Canada	clinical	N.A.	N.A.	21	23	15	23	21	1	16	36	36
2426	H18983	2006	Canada	clinical	N.A.	N.A.	21	23	15	23	21	1	16	36	36
2427	H64024	2006	Canada	clinical	N.A.	N.A.	21	23	15	23	21	1	16	36	36
2428	HS-06-05	2014	Canada	environmental	N.A.	N.A.	5	162	71	26	11	144	24	614	no
2429	ISF-29-3	2011	Canada	environmental	N.A.	N.A.	2	82	108	18	62	86	51	1518	120
2430	ISF-54-12	2011	Canada	environmental	N.A.	N.A.	27	157	16	33	287	13	2	1631	no
2431	K23	2013	India	environmental	N.A.	N.A.	3	348	147	47	177	15	13	1052
2432	M59787	2006	Canada	clinical	N.A.	N.A.	21	23	15	23	21	1	16	36	36
2433	S357-21	2010	Canada	environmental	N.A.	N.A.	17	36	19	33	24	13	20	102	24
2434	S372-5	2011	Canada	environmental	N.A.	N.A.	20	13	25	7	3	15	5	324	34
2435	T8994	2006	Canada	clinical	N.A.	N.A.	21	23	15	23	21	1	16	36	36
2436	W501	2006	Canada	clinical	N.A.	N.A.	48	261	5	140	7	41	108	635	no
2437	ISF-94-1	2011	Canada	environmental	N.A.	N.A.	340	403	462	26	375	71	251	1632	no
2438	RM-14-5	2014	Canada	environmental	N.A.	N.A.	1	27	472	26	379	344	225	1663	no
2476	MDVP50	2013	USA	clinical	N.A.	N.A.	21	23	15	23	21	1	16	36	36
2477	MDVP51	2013	USA	clinical	N.A.	N.A.	21	23	15	23	21	1	16	36	36
2520	CDC_K5330	2007	USA	clinical	O5:Kunk	no	12	27	275	125	5	62	154	1713	no
2521	VN-5003	2009	Germany	environmental	N.A.	N.A.	242	187	16	31	165	195	17	793	no
2522	VN-0293	2011	Germany	environmental	N.A.	N.A.	35	21	43	31	35	38	37	79	no
2523	VN-0029	1995	Germany	clinical	N.A.	N.A.	3	44	44	38	44	42	24	73	no
2524	VIP4-0395	2007	China	clinical	N.A.	N.A.	3	4	4	29	4	19	22	3	3
2525	1682	2004	Norway	clinical	N.A.	N.A.	350	375	476	28	190	349	24	1682	no
2605	VP161504	2016	China	clinical	O4:KUT	yes	11	48	48	26	48	107	26	2516	This sequence type has a recA island and was named ST265 in this publication https://doi.org/10.1371/journal.pone.0117485
2659	VP160535	2016	China	environmental	O4:KUT	no	3	186	106	78	11	173	264	1869	no
2709	WAPHLVBRA00135	2013	USA	environmental	N.A.	N.A.	85	1	13	35	88	67	67	130	no
2710	WAPHLVBRA00174	2013	USA	environmental	N.A.	N.A.	85	1	13	35	88	67	67	130	no
2722	MVP1	2016	Malaysia	environmental	N.A.	N.A.	363	442	505	30	303	218	26	1913	no
2786	PHLUSAVBR00068	2014	USA	environmental	N.A.	N.A.	242	13	16	4	369	332	26	1521	no
2787	PHLUSAVBR00069	2014	USA	environmental	N.A.	N.A.	242	13	16	4	369	332	26	1521	no
2788	PHLUSAVBR00070	2014	USA	environmental	N.A.	N.A.	242	13	16	4	369	332	26	1521	no
2894	FDA00013837	2018	Venezuela	environmental	N.A.	N.A.	348	280	510	26	11	67	42	2014	no
2895	FDA00013838	2018	Venezuela	environmental	N.A.	N.A.	348	280	510	26	11	67	42	2014	no
3037	VP140862	2014	China	clinical	N.A.	no	117	415	526	128	203	386	24	2083	no
3198	FB-11	2019	China	environmental	N.A.	N.A.	76	13	88	53	45	31	13	165	no
3352	s4	2018	China	clinical	O3：K7	no	19	38	13	27	9	11	23	2425
3353	s9	2018	China	clinical	O2：K15	no	47	263	550	4	99	402	204	2427	no
3354	s10	2018	China	clinical	O1：KUT	no	410	265	549	277	39	67	26	2424	no
3355	s11	2018	China	clinical	O1：K26	no	410	265	549	277	39	67	26	2424	no
3356	s17	2018	China	clinical	O5：K64	no	3	498	235	31	133	401	12	2426	no
3424	NUK/7	2017	India	environmental	N.A.	no	35	499	499	128	450	31	226	2429
3440	210350	2020	USA	environmental	N.A.	no	93	19	118	24	93	6	81	323	no
3441	210342	2020	USA	environmental	N.A.	no	6	267	252	155	243	39	24	1334	no
3442	210348	2020	USA	environmental	N.A.	no	31	7	296	270	31	13	87	2212	no
3443	210349	2020	USA	environmental	N.A.	no	36	76	184	28	77	31	84	2436	no
3444	210344	2020	USA	environmental	N.A.	no	31	7	296	270	31	13	87	2212	no
3445	210346	2020	USA	environmental	N.A.	no	34	13	34	48	365	299	26	2437	no
3446	210340	2020	USA	environmental	N.A.	no	412	14	553	278	137	141	288	2439	no
3447	210345	2020	USA	environmental	N.A.	no	25	13	454	279	453	403	20	2440	no
3448	210341	2020	USA	environmental	N.A.	no	411	140	551	46	451	41	163	2438	no
3449	210347	2020	USA	environmental	N.A.	N.A.	17	36	552	15	452	13	26	2441	no
3450	210031	2016	USA	environmental	N.A.	N.A.	242	13	500	31	204	218	17	1853	no
3451	210032	2016	USA	environmental	N.A.	N.A.	28	88	4	63	69	82	1	8	8
3452	210034	2016	USA	environmental	N.A.	N.A.	93	19	118	24	93	6	81	323	no
3453	210040	2016	USA	environmental	N.A.	N.A.	20	6	25	7	11	15	4	32	34
3454	210044	2016	USA	environmental	N.A.	N.A.	17	7	16	24	16	13	20	28	no
3455	210070	2017	USA	environmental	N.A.	N.A.	1	438	460	26	411	367	23	1852	no
3456	210073	2017	USA	environmental	N.A.	N.A.	242	13	500	31	204	218	17	1853	no
3457	210074	2017	USA	environmental	N.A.	N.A.	7	26	36	6	18	4	26	10	no
3458	210075	2017	USA	environmental	N.A.	N.A.	7	26	36	6	18	4	26	10	no
3459	210076	2017	USA	environmental	N.A.	N.A.	1	438	460	26	411	367	23	1852	no
3460	210077	2017	USA	environmental	N.A.	N.A.	175	201	22	130	17	168	73	471	no
3461	210083	2017	USA	environmental	N.A.	N.A.	142	7	29	14	24	10	20	412	412
3462	210085	2017	USA	environmental	N.A.	N.A.	1	27	472	26	379	344	225	1663	no
3463	210041	2016	USA	environmental	N.A.	N.A.	80	19	212	18	454	404	289	2442	no
3464	210037	2016	USA	environmental	N.A.	N.A.	44	282	554	41	455	13	23	2443	no
3465	210042	2016	USA	environmental	N.A.	N.A.	25	187	423	99	456	303	12	2444	no
3466	210038	2016	USA	environmental	N.A.	N.A.	51	76	555	23	457	61	76	2445	no
3467	210035	2016	USA	environmental	N.A.	N.A.	51	146	556	280	458	3	47	2446	no
3468	210081	2017	USA	environmental	N.A.	N.A.	413	162	515	281	62	109	57	2447	no
3469	210080	2017	USA	environmental	N.A.	N.A.	306	501	88	4	396	31	217	2448	no
3470	210078	2017	USA	environmental	N.A.	N.A.	411	140	551	46	451	41	163	2438	no
3471	210084	2017	USA	environmental	N.A.	N.A.	19	502	273	4	69	405	23	2449	no
3472	210033	2016	USA	environmental	N.A.	N.A.	33	7	14	26	258	13	23	2450	no
3473	210039	2016	USA	environmental	N.A.	N.A.	101	19	147	148	56	15	20	2451	no
3474	210043	2016	USA	environmental	N.A.	N.A.	127	133	67	10	5	24	94	2452	no
3475	210082	2017	USA	environmental	N.A.	N.A.	291	229	109	4	10	73	94	2453	no
3476	210079	2017	USA	environmental	N.A.	N.A.	31	76	248	129	46	232	14	2454	no
3477	06-043	2006	Mozambique	environmental	N.A.	N.A.	19	19	4	74	214	89	24	2455	no
3478	strain 1	2019	UK	clinical	N.A.	N.A.	19	82	82	69	54	226	86	2456	no
3479	210351	2020	USA	environmental	N.A.	N.A.	28	88	4	63	69	82	1	8	8
3480	210355	2020	USA	environmental	N.A.	N.A.	1	27	472	26	379	344	225	1663	no
3481	19MO10SH04-V1	2019	USA	environmental	N.A.	N.A.	414	19	49	31	297	38	37	2457	no
3482	19MO10SH07-V1	2019	USA	environmental	N.A.	N.A.	208	76	300	147	46	213	23	2458	no
3483	19MO11SH03-V2	2019	USA	environmental	N.A.	N.A.	225	503	42	26	97	406	26	2459	no
3484	19MO11SH06-V2	2019	USA	environmental	N.A.	N.A.	3	78	201	18	78	70	23	2460	no
3485	19MO12SH01-V1	2019	USA	environmental	N.A.	N.A.	81	35	557	26	415	116	34	2461	no
3486	20MO01SH01-V1	2020	USA	environmental	N.A.	N.A.	28	7	159	23	32	34	7	2462	no
3487	20MO01SH02-V1	2020	USA	environmental	N.A.	N.A.	81	181	106	23	54	77	225	2463	no
3488	210352	2020	USA	environmental	N.A.	N.A.	137	504	558	282	46	22	77	2464	no
3489	210353	2020	USA	environmental	N.A.	N.A.	101	19	147	148	56	15	26	2465	no
3490	210354	2020	USA	environmental	N.A.	N.A.	26	7	29	14	32	10	290	2466	no
3491	210356	2020	USA	environmental	N.A.	N.A.	179	505	559	283	31	219	2	2467	no
3492	YK-33	2017	China	environmental	N.A.	N.A.	33	506	509	154	423	67	33	2468	no
3493	210357	2020	USA	environmental	N.A.	N.A.	26	507	29	33	34	13	20	2469	no
3494	210358	2020	USA	environmental	N.A.	N.A.	239	7	16	284	31	13	20	2470	no
3495	22702	1998	USA	environmental	N.A.	N.A.	56	157	16	33	31	219	2	2471	no
3496	AK1008100227	2010	USA	environmental	N.A.	N.A.	17	508	45	206	459	6	7	2472	no
3497	AMC 497	2017	Spain	clinical	N.A.	N.A.	28	251	4	18	69	82	23	2473	no
3498	PHLUSAVBR00012	2013	USA	environmental	N.A.	N.A.	17	19	323	21	28	6	7	2474	no
3499	GCSL_R63	2007	USA	environmental	N.A.	N.A.	19	223	295	136	11	422	13	2553	This sequence type has a recA isalnd similar to the one that was described in this publicationhttps://doi.org/10.1371/journal.pone.0117485
3500	CAIM 1772	2005	Mexico	environmental	N.A.	N.A.	291	125	177	18	175	418	26	2754	no
3501	WAPHLVBRA00094	2012	USA	environmental	N.A.	N.A.	56	157	451	31	46	13	20	2476	no
3502	WAPHLVBRA00062	2012	USA	environmental	N.A.	N.A.	17	23	117	23	140	13	62	2477	no
3503	WAPHLVBRA00093	2012	USA	environmental	N.A.	N.A.	242	13	16	4	369	332	26	1521	no
3504	WAPHLVBRA00096	2012	USA	environmental	N.A.	N.A.	242	13	16	4	369	332	26	1521	no
3505	WAPHLVBRA00101	2013	USA	environmental	N.A.	N.A.	20	187	296	26	6	3	2	771	no
3506	WAPHLVBRA00097	2012	USA	environmental	N.A.	N.A.	69	114	92	54	71	69	24	212	no
3507	WAPHLVBRA00091	2012	USA	environmental	N.A.	N.A.	19	260	17	24	23	21	24	630	no
3508	WAPHLVBRA00092	2012	USA	environmental	N.A.	N.A.	19	260	17	24	23	21	24	630	no
3509	WAPHLVBRA00067	2012	USA	environmental	N.A.	N.A.	3	4	4	29	4	19	22	3	3
3510	WAPHLVBRA00048	2012	USA	environmental	N.A.	N.A.	17	23	323	171	29	6	155	1155	no
3511	WAPHLVBRA00099	2012	USA	environmental	N.A.	N.A.	69	114	92	54	71	69	24	212	no
3512	WAPHLVBRA00085	2012	USA	environmental	N.A.	N.A.	3	4	4	29	4	19	22	3	3
3513	WAPHLVBRA00088	2012	USA	environmental	N.A.	N.A.	94	105	114	3	166	31	69	1716	no
3514	WAPHLVBRA00027	2012	USA	environmental	N.A.	N.A.	17	23	323	171	29	6	155	1155	no
3515	WAPHLVBRA00028	2012	USA	environmental	N.A.	N.A.	17	23	323	171	29	6	155	1155	no
3516	WAPHLVBRA00040	2012	USA	environmental	N.A.	N.A.	242	13	16	4	369	332	26	1521	no
3517	WAPHLVBRA00044	2012	USA	environmental	N.A.	N.A.	23	7	29	14	24	10	2	43	412
3518	WAPHLVBRA00055	2012	USA	environmental	N.A.	N.A.	7	378	230	6	370	99	1	1526	no
3519	WAPHLVBRA00053	2012	USA	environmental	N.A.	N.A.	23	7	29	14	24	10	2	43	412
3520	WAPHLVBRA00049	2012	USA	environmental	N.A.	N.A.	12	32	34	19	12	25	26	15	no
3521	WAPHLVBRA00043	2012	USA	environmental	N.A.	N.A.	242	13	16	4	369	332	26	1521	no
3522	WAPHLVBRA00077	2012	USA	environmental	N.A.	N.A.	242	13	16	4	369	332	26	1521	no
3523	WAPHLVBRA00063	2012	USA	environmental	N.A.	N.A.	282	139	117	61	394	31	20	1736	no
3524	WAPHLVBRA00068	2012	USA	environmental	N.A.	N.A.	242	13	16	4	369	332	26	1521	no
3525	WAPHLVBRA00070	2012	USA	environmental	N.A.	N.A.	21	23	15	23	21	1	16	36	36
3526	WAPHLVBRA00057	2012	USA	environmental	N.A.	N.A.	242	13	16	4	369	332	26	1521	no
3527	WAPHLVBRA00058	2012	USA	environmental	N.A.	N.A.	3	4	4	29	4	19	22	3	3
3528	WAPHLVBRA00059	2012	USA	environmental	N.A.	N.A.	17	23	323	171	29	6	155	1155	no
3529	WAPHLVBRA00060	2012	USA	environmental	N.A.	N.A.	23	7	29	14	24	10	2	43	412
3530	WAPHLVBRA00061	2012	USA	environmental	N.A.	N.A.	17	23	117	23	140	13	62	2477	no
3531	WAPHLVBRA00064	2012	USA	environmental	N.A.	N.A.	282	139	117	61	394	31	20	1736	no
3532	WAPHLVBRA00065	2012	USA	environmental	N.A.	N.A.	21	23	15	23	21	1	16	36	36
3533	WAPHLVBRA00066	2012	USA	environmental	N.A.	N.A.	94	105	114	3	166	31	69	1716	no
3534	WAPHLVBRA00098	2012	USA	environmental	N.A.	N.A.	69	114	92	54	71	69	24	212	no
3535	WAPHLVBRA00095	2012	USA	environmental	N.A.	N.A.	242	13	16	4	369	332	26	1521	no
3536	WAPHLVBRA00100	2012	USA	environmental	N.A.	N.A.	69	114	92	54	71	69	24	212	no
3537	WAPHLVBRA00102	2013	USA	environmental	N.A.	N.A.	29	123	339	30	18	75	46	768	no
3538	WAPHLVBRA00103	2013	USA	environmental	N.A.	N.A.	47	104	58	26	37	53	26	138	no
3539	WAPHLVBRA00104	2013	USA	environmental	N.A.	N.A.	47	104	58	26	37	53	26	138	no
3540	WAPHLVBRA00105	2013	USA	environmental	N.A.	N.A.	242	13	16	4	369	332	26	1521	no
3541	WAPHLVBRA00137	2013	USA	environmental	N.A.	N.A.	85	1	13	35	88	67	67	130	no
3542	WAPHLVBRA00158	2013	USA	environmental	N.A.	N.A.	17	7	16	24	16	13	20	28	no
3543	WAPHLVBRA00051	2012	USA	environmental	N.A.	N.A.	2	76	260	28	37	456	57	2756	This sequence type has a recA island similar to ST265 in this publication https://doi.org/10.1371/journal.pone.0117485
3544	WAPHLVBRA00030	2012	USA	environmental	N.A.	N.A.	415	28	106	12	460	407	33	2478	no
3545	WAPHLVBRA00029	2012	USA	environmental	N.A.	N.A.	415	28	106	12	460	407	33	2478	no
3546	WAPHLVBRA00031	2012	USA	environmental	N.A.	N.A.	51	36	16	285	31	13	19	2479	no
3547	WAPHLVBRA00032	2012	USA	environmental	N.A.	N.A.	51	36	16	285	31	13	19	2479	no
3548	WAPHLVBRA00034	2012	USA	environmental	N.A.	N.A.	17	19	323	21	28	6	7	2474	no
3549	T9109	2007	Canada	clinical	N.A.	N.A.	7	26	302	6	18	4	26	634	no
3550	T12739	2007	Canada	clinical	N.A.	N.A.	84	46	149	139	37	19	144	546	no
3552	HP1	2017	India	environmental	N.A.	no	171	126	222	4	62	113	23	428	no
3554	242385	2016	UK	clinical	N.A.	N.A.	3	4	4	29	4	19	22	3	3
3555	218342	2015	UK	clinical	N.A.	N.A.	3	4	4	29	4	19	22	3	3
3556	218346	2015	UK	clinical	N.A.	N.A.	3	4	4	29	4	19	22	3	3
3557	218355	2015	UK	clinical	N.A.	N.A.	3	4	4	29	4	19	22	3	3
3558	245518	2016	UK	clinical	N.A.	N.A.	3	4	4	29	4	19	22	3	3
3560	13-028/A2	2013	Vietnam	environmental	N.A.	N.A.	284	191	343	23	326	293	132	1112	no
3561	TUMSAT_DE1_S1	2013	Thailand	environmental	N.A.	N.A.	55	55	15	18	58	31	46	114	114
3562	TUMSAT_DE2_S2	2013	Thailand	environmental	N.A.	N.A.	27	343	324	50	54	61	44	970	no
3563	TUMSAT_H01_S4	2013	Thailand	environmental	N.A.	N.A.	232	283	323	160	32	423	36	2554	no
3564	NCKU_CV_CHN	2010	China	environmental	N.A.	N.A.	55	55	15	18	58	31	46	114	114
3565	ST17.P5-S1	2017	Malaysia	environmental	N.A.	N.A.	27	343	324	50	54	61	44	970	no
3566	KS17.S5-1	2017	Malaysia	environmental	N.A.	N.A.	5	74	560	63	159	115	84	2480	no
3567	VIP4-0434	2008	China [Hong Kong]	clinical	N.A.	N.A.	14	78	30	4	37	141	13	332	332
3568	NCKU_TV_3HP	1999	Thailand	environmental	N.A.	N.A.	27	343	324	50	54	61	44	970	no
3569	PB1937	2012	China	environmental	N.A.	N.A.	19	68	74	48	11	61	26	150	no
3570	FORC_072	2017	South Korea	environmental	N.A.	N.A.	10	13	388	165	89	239	217	2482	no
3571	MSR16	2016	Bangladesh	environmental	N.A.	N.A.	230	391	561	286	11	408	155	2483	no
3572	MSR17	2017	Bangladesh	environmental	N.A.	N.A.	170	139	224	117	18	75	124	424	no
3573	VP14_SAMN08212046	2014	India	environmental	N.A.	N.A.	11	201	530	50	47	113	157	2551	no
3574	R13	2016	USA	environmental	N.A.	N.A.	289	277	5	20	332	[S]	2	N.A.
3575	MAVP-R	2011	USA	clinical	N.A.	N.A.	222	69	128	46	236	107	12	2556	This sequence type has a recA isalnd and was described in this publicationhttps://doi.org/10.1371/journal.pone.0117485
3576	S107-1	2017	Canada	clinical	N.A.	N.A.	29	123	339	30	18	75	46	768	no
3577	VpQ8-15	2017	China	environmental	N.A.	N.A.	47	509	464	26	135	31	13	2485	no
3584	BII-1F;	2021	Mauritius	environmental	N.A.	yes	28	138	111	26	177	3	61	2504	no
3585	BII-3F;	2021	Mauritius	environmental	N.A.	no	418	116	232	78	325	151	110	2505	no
3586	BII-SI;	2021	Mauritius	environmental	N.A.	no	51	76	555	23	182	61	76	2506	no
3587	BII-6G;	2021	Mauritius	environmental	N.A.	no	36	250	285	26	227	292	26	1146	no
3588	BII-1H;	2021	Mauritius	environmental	N.A.	no	80	179	25	26	10	160	23	2192	no
3589	BII-4H;	2021	Mauritius	environmental	N.A.	no	5	206	368	63	8	4	134	2507	no
3590	PNUSAV001660	2021	USA	clinical	N.A.	N.A.	222	69	128	46	236	21	12	631	no
3591	PNUSAV001657	2021	USA	clinical	N.A.	N.A.	20	13	25	7	11	15	5	34	34
3592	PNUSAV001648	2021	USA	clinical	N.A.	N.A.	21	23	15	23	21	1	16	36	36
3593	PNUSAV001655	2021	USA	clinical	N.A.	N.A.	389	297	537	267	11	3	278	2492	no
3594	PNUSAV001582	2021	USA	clinical	N.A.	N.A.	111	195	239	28	46	205	26	2493	no
3595	PNUSAV001583	2021	USA	clinical	N.A.	N.A.	28	88	4	63	69	82	1	8	8
3596	PNUSAV001584	2021	USA	clinical	N.A.	N.A.	417	160	564	113	238	412	29	2494	no
3597	PNUSAV001585	2021	USA	clinical	N.A.	N.A.	137	505	565	287	43	413	291	2495	no
3598	PNUSAV001586	2021	USA	clinical	N.A.	N.A.	148	15	340	5	2	20	24	1728	no
3599	PNUSAV001587	2021	USA	clinical	N.A.	N.A.	137	505	565	287	43	413	291	2495	no
3600	PNUSAV001588	2021	USA	clinical	N.A.	N.A.	176	298	197	6	39	245	66	807	no
3601	PNUSAV001589	2021	USA	clinical	N.A.	N.A.	60	29	143	47	78	233	17	721	no
3602	PNUSAV001590	2021	USA	clinical	N.A.	N.A.	5	35	104	26	145	31	57	2496	no
3603	PNUSAV001591	2021	USA	clinical	N.A.	N.A.	3	175	106	28	37	155	26	2497	no
3604	PNUSAV001592	2021	USA	clinical	N.A.	N.A.	239	497	566	33	29	414	20	2498	no
3605	PNUSAV001593	2021	USA	clinical	N.A.	N.A.	17	7	16	24	16	455	20	2755	This sequence type has a recA island similar to ST265 in this publication https://doi.org/10.1371/journal.pone.0117485
3606	PNUSAV001594	2021	USA	clinical	N.A.	N.A.	26	511	16	4	462	6	2	2499	no
3607	PNUSAV001595	2021	USA	clinical	N.A.	N.A.	35	383	567	178	171	21	199	2500	no
3608	PNUSAV001596	2021	USA	clinical	N.A.	N.A.	40	18	39	4	36	3	29	64	no
3609	PNUSAV001597	2021	USA	clinical	N.A.	N.A.	11	279	568	23	463	70	47	2501	no
3610	PNUSAV001598	2021	USA	clinical	N.A.	N.A.	31	76	248	129	46	232	14	2454	no
3611	PNUSAV001599	2021	USA	clinical	N.A.	N.A.	137	505	565	287	43	413	291	2495	no
3612	PNUSAV001600	2021	USA	clinical	N.A.	N.A.	135	140	168	56	11	98	33	284	no
3613	PNUSAV001601	2021	USA	clinical	N.A.	N.A.	12	288	569	288	464	205	23	2502	no
3614	PNUSAV001602	2021	USA	clinical	N.A.	N.A.	19	502	273	4	69	405	23	2449	no
3615	PNUSAV001637	2021	USA	clinical	N.A.	N.A.	137	505	565	287	43	413	291	2495	no
3616	PNUSAV001645	2021	USA	clinical	N.A.	N.A.	310	115	439	289	140	31	237	2503	no
3626	PNUSAV001650	2021	USA	clinical	N.A.	yes	3	4	4	29	4	19	22	3	3
3627	PNUSAV001651	2021	USA	clinical	N.A.	N.A.	17	7	16	24	16	13	20	28	no
3628	PNUSAV001664	2021	USA	clinical	N.A.	yes	23	7	29	14	24	10	2	43	412
3629	PNUSAV001670	2021	USA	clinical	N.A.	yes	3	4	4	29	4	19	22	3	3
3630	PNUSAV001704	2021	USA	clinical	N.A.	N.A.	179	505	559	283	31	219	2	2467	no
3631	PNUSAV001705	2021	USA	clinical	N.A.	N.A.	3	273	35	28	29	51	20	2509	no
3632	PNUSAV001708	2021	USA	clinical	N.A.	N.A.	3	273	35	28	29	51	20	2509	no
3633	PNUSAV001712	2021	USA	clinical	N.A.	N.A.	368	34	570	4	10	253	292	2510	no
3634	PNUSAV001715	2021	USA	clinical	N.A.	N.A.	59	361	417	14	32	95	7	2511	no
3635	PNUSAV001718	2021	USA	clinical	N.A.	N.A.	145	158	177	4	132	140	104	320	no
3636	PNUSAV001722	2021	USA	clinical	N.A.	N.A.	20	505	16	97	93	415	293	2512	no
3637	C32;	2021	Mauritius	environmental	N.A.	yes	196	41	84	128	203	193	24	1498	no
3638	D3112	2015	China	environmental	N.A.	N.A.	351	19	571	290	182	62	187	2513	no
3639	FORC_071	2017	South Korea	environmental	N.A.	N.A.	15	185	11	1	3	30	9	2514	no
3640	Vb0624	2015	China	environmental	N.A.	N.A.	72	80	96	18	75	70	9	163	no
3641	160807	2016	China	environmental	N.A.	N.A.	215	76	344	48	232	144	26	809	no
3642	20130629002S01	2013	China	environmental	N.A.	N.A.	297	13	124	4	101	89	73	1166
3643	FORC_018	2016	South Korea	environmental	N.A.	N.A.	49	50	209	112	37	249	23	984	no
3644	FORC_022	2015	South Korea	environmental	N.A.	N.A.	109	121	136	83	107	114	83	233	no
3645	FORC_023	2014	South Korea	clinical	N.A.	N.A.	67	70	522	47	436	31	17	2015	no
3646	MAVP-Q	2011	USA	clinical	N.A.	N.A.	222	69	128	46	236	21	12	631	no
3647	2013V-1136	2013	USA	environmental	N.A.	N.A.	94	105	114	3	166	31	69	1716	no
3648	04-2551	2004	Canada	clinical	N.A.	N.A.	3	4	4	29	4	19	22	3	3
3649	08-0278	2008	Canada	clinical	N.A.	N.A.	98	107	135	77	97	112	26	216	no
3650	08-7626	2008	Canada	clinical	N.A.	N.A.	3	188	111	116	167	167	33	417	no
3651	09-3217	2009	Canada	clinical	N.A.	N.A.	23	7	29	14	24	10	2	43	412
3652	09-4663	2009	Canada	clinical	N.A.	N.A.	3	188	111	116	167	167	33	417	no
3653	09.5357	2009	Canada	clinical	N.A.	N.A.	31	88	301	50	37	19	24	633	no
3654	10-4244	2006	Canada	clinical	N.A.	N.A.	31	12	115	3	91	22	68	141	no
3655	10-4251	2006	Canada	clinical	N.A.	N.A.	3	4	4	29	4	19	22	3	3
3656	10-4255	2006	Canada	clinical	N.A.	N.A.	23	7	29	14	24	10	2	43	412
3657	16-B3PA-006	2016	Vietnam	environmental	N.A.	N.A.	3	268	230	2	245	61	2	864	no
3658	19-021-D1	2019	South Korea	environmental	N.A.	N.A.	47	19	8	28	46	166	121	413	no
3659	2010V-1106	2010	USA	clinical	N.A.	N.A.	21	23	15	23	21	1	16	36	36
3660	20-082A3	2020	South Korea	environmental	N.A.	N.A.	47	19	8	28	46	166	121	413	no
3661	2012AW-0154	2012	USA	clinical	N.A.	N.A.	28	195	17	45	23	31	24	1727	no
3662	2012V-1116	2012	USA	clinical	N.A.	N.A.	20	13	25	7	11	15	5	34	34
3663	970107	1997	USA	environmental	N.A.	N.A.	33	103	104	28	11	96	9	131	no
3664	2012AW-0224	2012	USA	clinical	N.A.	N.A.	19	13	318	54	96	4	175	679	no
3665	2012AW-0353	2012	USA	clinical	N.A.	N.A.	28	195	17	45	23	31	24	1727	no
3666	2012V-1165	2012	USA	clinical	N.A.	N.A.	17	23	57	44	28	52	36	110	110
3667	100142	2010	China	clinical	N.A.	N.A.	11	48	48	26	48	107	26	2516	This sequence type has a recA island and was named ST265 in this publication https://doi.org/10.1371/journal.pone.0117485
3668	100138	2008	China	clinical	N.A.	N.A.	3	4	4	29	4	19	22	3	3
3669	100139	2014	China	clinical	N.A.	N.A.	11	48	48	26	48	107	26	2516	This sequence type has a recA island and was named ST265 in this publication https://doi.org/10.1371/journal.pone.0117485
3670	2013V-1146	2013	USA	clinical	N.A.	N.A.	21	23	15	23	21	1	16	36	36
3671	2013V-1174	2013	USA	clinical	N.A.	N.A.	20	13	25	7	11	15	5	34	34
3672	2013V-1181	2013	USA	clinical	N.A.	N.A.	222	69	128	46	236	21	12	631	no
3673	2013V-1244	2013	USA	clinical	N.A.	N.A.	47	19	58	50	37	53	26	162	no
3674	2014V-1066	2014	USA	clinical	N.A.	N.A.	21	23	15	23	21	1	16	36	36
3675	2014V-1125	2014	USA	clinical	N.A.	N.A.	21	23	15	23	21	1	16	36	36
3676	2015AW-0174	2015	USA	clinical	N.A.	N.A.	21	23	15	23	21	1	16	36	36
3677	100145	2013	China	clinical	N.A.	N.A.	3	4	4	29	4	19	22	3	3
3678	100144	2014	China	clinical	N.A.	N.A.	11	48	48	26	48	107	26	2516	This sequence type has a recA island and was named ST265 in this publication https://doi.org/10.1371/journal.pone.0117485
3679	100147	2009	China	clinical	N.A.	N.A.	11	48	48	26	48	3	26	189	345
3680	100146	2009	China	clinical	N.A.	N.A.	11	48	48	26	48	107	26	2516	This sequence type has a recA island and was named ST265 in this publication https://doi.org/10.1371/journal.pone.0117485
3681	100149	2015	China	clinical	N.A.	N.A.	11	48	48	26	48	107	26	2516	This sequence type has a recA island and was named ST265 in this publication https://doi.org/10.1371/journal.pone.0117485
3682	100148	2009	China	clinical	N.A.	N.A.	11	48	48	26	48	107	26	2516	This sequence type has a recA island and was named ST265 in this publication https://doi.org/10.1371/journal.pone.0117485
3683	100150	2008	China	clinical	N.A.	N.A.	3	4	4	29	4	19	22	3	3
3684	100151	2010	China	clinical	N.A.	N.A.	3	4	4	29	4	19	22	3	3
3685	100152	2010	China	clinical	N.A.	N.A.	3	4	4	29	4	19	22	3	3
3686	100153	2009	China	clinical	N.A.	N.A.	3	4	4	29	4	19	22	3	3
3687	100157	2009	China	clinical	N.A.	N.A.	11	48	48	26	48	107	26	2516	This sequence type has a recA island and was named ST265 in this publication https://doi.org/10.1371/journal.pone.0117485
3688	100154	2012	China	clinical	N.A.	N.A.	11	48	48	26	48	3	26	189	345
3689	100158	2015	China	clinical	N.A.	N.A.	11	48	48	26	48	107	26	2516	This sequence type has a recA island and was named ST265 in this publication https://doi.org/10.1371/journal.pone.0117485
3690	100156	2013	China	clinical	N.A.	N.A.	11	48	48	26	48	107	26	2516	This sequence type has a recA island and was named ST265 in this publication https://doi.org/10.1371/journal.pone.0117485
3691	20140722001-1	2014	China	environmental	N.A.	N.A.	42	79	134	26	41	99	51	415	no
3692	20140829008-1	2014	China	environmental	N.A.	N.A.	42	79	134	26	41	99	51	415	no
3693	20151116002-3	2015	China	environmental	N.A.	N.A.	297	13	124	4	101	89	73	1166
3694	AM43962	2019	USA	clinical	N.A.	N.A.	31	171	313	31	35	60	23	2290	no
3695	AM46865	2019	USA	clinical	N.A.	N.A.	291	49	49	4	50	45	23	1815	no
3696	AM51552	2019	USA	clinical	N.A.	N.A.	47	19	139	3	465	53	26	2517	no
3697	AM51557	2019	USA	clinical	N.A.	N.A.	28	512	368	23	5	180	26	2518	no
3698	BTXS2	2019	China	environmental	N.A.	N.A.	42	227	268	4	203	202	145	2519	no
3699	Colony41	2021	Thailand	clinical	N.A.	N.A.	14	78	30	4	37	141	13	332	332
3700	EKP-021	2008	Bangladesh	environmental	N.A.	N.A.	3	4	4	29	4	19	22	3	3
3701	EKP-026	2008	Bangladesh	environmental	N.A.	N.A.	3	4	4	29	4	19	22	3	3
3702	FIM-S1392-	2014	Mexico	environmental	N.A.	N.A.	28	369	25	28	10	70	23	1183	no
3703	G149	2007	USA	environmental	N.A.	N.A.	222	69	128	46	236	21	12	631	no
3704	GIMxtf283-2012.12	2012	China	environmental	N.A.	N.A.	35	116	138	80	3	416	57	2520	no
3705	HA2	2012	China	environmental	N.A.	N.A.	69	114	92	225	91	69	24	1842	no
3706	PNUSAV001724	2021	USA	clinical	N.A.	N.A.	21	23	15	23	21	1	16	36	36
3707	PNUSAV001725	2021	USA	clinical	N.A.	N.A.	21	23	15	23	21	1	16	36	36
3708	PNUSAV001771	2021	USA	clinical	N.A.	N.A.	222	69	128	46	236	21	12	631	no
3709	PNUSAV001772	2021	USA	clinical	N.A.	N.A.	23	7	29	14	24	10	2	43	412
3710	PNUSAV001773	2021	USA	clinical	N.A.	N.A.	20	187	296	26	6	3	2	771	no
3711	HZ13-025	2013	China	clinical	N.A.	N.A.	11	48	48	26	48	107	26	2516	This sequence type has a recA island and was named ST265 in this publication https://doi.org/10.1371/journal.pone.0117485
3712	HZ13-054	2013	China	clinical	N.A.	N.A.	14	78	30	4	37	141	13	332	332
3713	HZ16-008	2016	China	clinical	N.A.	N.A.	14	78	30	4	37	141	13	332	332
3714	HZ16-018	2016	China	clinical	N.A.	N.A.	11	48	48	26	48	107	26	2516	This sequence type has a recA island and was named ST265 in this publication https://doi.org/10.1371/journal.pone.0117485
3715	HZ16-044	2016	China	clinical	N.A.	N.A.	11	48	48	26	48	107	26	2516	This sequence type has a recA island and was named ST265 in this publication https://doi.org/10.1371/journal.pone.0117485
3716	HZ16-101	2016	China	clinical	N.A.	N.A.	11	48	48	26	48	107	26	2516	This sequence type has a recA island and was named ST265 in this publication https://doi.org/10.1371/journal.pone.0117485
3717	HZ16-115	2016	China	clinical	N.A.	N.A.	11	48	48	26	48	107	26	2516	This sequence type has a recA island and was named ST265 in this publication https://doi.org/10.1371/journal.pone.0117485
3718	HZ16-148	2016	China	clinical	N.A.	N.A.	11	48	48	26	48	107	26	2516	This sequence type has a recA island and was named ST265 in this publication https://doi.org/10.1371/journal.pone.0117485
3719	HZ16-165	2016	China	clinical	N.A.	N.A.	11	48	48	26	48	107	26	2516	This sequence type has a recA island and was named ST265 in this publication https://doi.org/10.1371/journal.pone.0117485
3720	HZ16-178	2016	China	clinical	N.A.	N.A.	11	48	48	26	48	107	26	2516	This sequence type has a recA island and was named ST265 in this publication https://doi.org/10.1371/journal.pone.0117485
3721	HZ16-187	2016	China	clinical	N.A.	N.A.	11	48	48	26	48	107	26	2516	This sequence type has a recA island and was named ST265 in this publication https://doi.org/10.1371/journal.pone.0117485
3722	HZ16-189	2016	China	clinical	N.A.	N.A.	11	48	48	26	48	107	26	2516	This sequence type has a recA island and was named ST265 in this publication https://doi.org/10.1371/journal.pone.0117485
3723	HZ16-194	2016	China	clinical	N.A.	N.A.	11	48	48	26	48	107	26	2516	This sequence type has a recA island and was named ST265 in this publication https://doi.org/10.1371/journal.pone.0117485
3724	HZ16-215	2016	China	clinical	N.A.	N.A.	11	48	48	26	48	107	26	2516	This sequence type has a recA island and was named ST265 in this publication https://doi.org/10.1371/journal.pone.0117485
3725	HZ16-237	2016	China	clinical	N.A.	N.A.	11	48	48	26	48	107	26	2516	This sequence type has a recA island and was named ST265 in this publication https://doi.org/10.1371/journal.pone.0117485
3726	HZ16-242	2016	China	clinical	N.A.	N.A.	11	48	48	26	48	107	26	2516	This sequence type has a recA island and was named ST265 in this publication https://doi.org/10.1371/journal.pone.0117485
3727	HZ16-248	2016	China	clinical	N.A.	N.A.	11	48	48	26	48	107	26	2516	This sequence type has a recA island and was named ST265 in this publication https://doi.org/10.1371/journal.pone.0117485
3728	HZ16-259	2016	China	clinical	N.A.	N.A.	11	48	48	26	48	107	26	2516	This sequence type has a recA island and was named ST265 in this publication https://doi.org/10.1371/journal.pone.0117485
3729	HZ16-260	2016	China	clinical	N.A.	N.A.	11	48	48	26	48	107	26	2516	This sequence type has a recA island and was named ST265 in this publication https://doi.org/10.1371/journal.pone.0117485
3730	HZ16-270	2016	China	clinical	N.A.	N.A.	11	48	48	26	48	107	26	2516	This sequence type has a recA island and was named ST265 in this publication https://doi.org/10.1371/journal.pone.0117485
3731	HZ16-290	2016	China	clinical	N.A.	N.A.	11	48	48	26	48	107	26	2516	This sequence type has a recA island and was named ST265 in this publication https://doi.org/10.1371/journal.pone.0117485
3732	HZ16-307	2016	China	clinical	N.A.	N.A.	11	48	48	26	48	107	26	2516	This sequence type has a recA island and was named ST265 in this publication https://doi.org/10.1371/journal.pone.0117485
3733	HZ16-323	2016	China	clinical	N.A.	N.A.	11	48	48	26	48	107	26	2516	This sequence type has a recA island and was named ST265 in this publication https://doi.org/10.1371/journal.pone.0117485
3734	HZ16-329	2016	China	clinical	N.A.	N.A.	11	48	48	26	48	107	26	2516	This sequence type has a recA island and was named ST265 in this publication https://doi.org/10.1371/journal.pone.0117485
3735	LVP1_China	2013	China	environmental	N.A.	N.A.	3	353	403	182	11	392	66	2150	no
3736	LVP2	2013	China	environmental	N.A.	N.A.	42	513	32	291	466	417	33	2521	no
3737	LVP66	2013	China	environmental	N.A.	N.A.	28	431	125	50	3	99	251	1798	no
3738	M1-1	2014	Vietnam	environmental	N.A.	N.A.	27	343	324	50	54	61	44	970	no
3739	MAVP-45	2013	USA	clinical	N.A.	N.A.	21	23	15	23	21	1	16	36	36
3740	MAVP-90	2015	USA	clinical	N.A.	N.A.	222	69	128	46	236	21	12	631	no
3741	MAVP-94	2015	USA	clinical	N.A.	N.A.	222	69	128	46	236	21	12	631	no
3742	MAVP-V	2011	USA	clinical	N.A.	N.A.	21	23	15	23	21	1	16	36	36
3743	PNUSAV001665	2021	USA	clinical	N.A.	N.A.	23	7	29	14	24	10	2	43	412
3744	PNUSAV001671	2021	USA	clinical	N.A.	N.A.	21	23	15	23	21	1	16	36	36
3745	PNUSAV001674	2021	USA	clinical	N.A.	N.A.	389	297	537	267	11	3	278	2492	no
3746	NCKU_TN_S02	2008	Thailand	environmental	N.A.	N.A.	116	76	149	45	62	72	26	247	no
3747	NCKU_TV_5HP	1999	Thailand	environmental	N.A.	N.A.	27	343	324	50	54	61	44	970	no
3748	PMA11.14	2014	Chile	environmental	N.A.	N.A.	12	153	178	27	78	25	54	308	no
3749	PMA12.14	2014	Chile	environmental	N.A.	N.A.	12	153	178	27	78	25	54	308	no
3750	PMA21.14	2014	Chile	environmental	N.A.	N.A.	12	153	178	27	78	25	54	308	no
3751	PMA31.14	2021	Chile	environmental	N.A.	N.A.	12	153	178	27	78	25	54	308	no
3752	PMA32.14	2021	Chile	environmental	N.A.	N.A.	12	153	178	27	78	25	54	308	no
3753	PMA109.5	2005	Chile	environmental	N.A.	N.A.	3	4	4	29	4	19	22	3	3
3754	PMA54.13	2013	Chile	environmental	N.A.	N.A.	137	194	238	122	11	3	131	445	no
3755	PMC14.7	2007	Chile	clinical	N.A.	N.A.	3	4	4	29	4	19	22	3	3
3756	PMC58.5	2005	Chile	clinical	N.A.	N.A.	3	4	4	29	4	19	22	3	3
3757	PMC58.7	2007	Chile	clinical	N.A.	N.A.	3	4	4	29	4	19	22	3	3
3758	RM-13-3	2015	Canada	environmental	N.A.	N.A.	31	69	4	26	90	91	23	137	no
3759	S176-10	2015	Canada	environmental	N.A.	N.A.	148	15	340	5	2	20	24	1728	no
3760	S195-7	2007	Canada	environmental	N.A.	N.A.	247	324	360	54	3	113	2	1187	no
3761	S456-5	2012	Canada	environmental	N.A.	N.A.	201	76	169	92	127	67	98	2522	no
3762	SBR10290	1997	USA	clinical	N.A.	N.A.	21	23	15	23	21	1	16	36	36
3763	SHP 2	2017	India	environmental	N.A.	N.A.	12	19	180	21	11	81	73	363	363
3764	TJA114	2017	China	environmental	N.A.	N.A.	112	425	8	26	8	61	57	1743	no
3765	TUMSAT_D06_S3	2013	Thailand	environmental	N.A.	N.A.	47	19	8	28	46	166	121	413	no
3766	TUMSAT_H10_S6	2013	Thailand	environmental	N.A.	N.A.	26	69	212	23	5	91	26	977	no
3767	V14 01	2001	Chile	clinical	N.A.	N.A.	3	4	4	29	4	19	22	3	3
3768	Vp2_SAMN10076544	2012	China	environmental	N.A.	N.A.	60	145	170	2	130	133	26	291	no
3769	V146	2016	China	environmental	N.A.	N.A.	118	76	253	50	184	72	54	490	no
3770	V147	2016	China	environmental	N.A.	N.A.	51	67	4	60	8	77	24	423	no
3771	V148	2016	China	environmental	N.A.	N.A.	69	114	92	54	71	69	24	212	no
3772	V187	2016	China	environmental	N.A.	N.A.	2	94	113	26	83	72	23	411	no
3773	V209	2015	China	environmental	N.A.	N.A.	2	94	113	26	83	72	23	411	no
3774	VP_2HP	2014	Thailand	environmental	N.A.	N.A.	27	343	324	50	54	61	44	970	no
3775	Vb0544	2015	China	environmental	N.A.	N.A.	72	80	96	18	75	70	9	163	no
3776	Vp10_SAMN10076542	2012	China	environmental	N.A.	N.A.	47	19	58	50	37	53	26	162	no
3777	Vp3_SAMN10076548	2012	China	environmental	N.A.	N.A.	330	242	88	18	99	113	294	2523	no
3778	Vp5_SAMN10076555	2012	China	environmental	N.A.	N.A.	152	14	57	214	54	418	14	2524	This sequence type has a recA island that is 97% identical to recA107 in this publication https://doi.org/10.1371/journal.pone.0117485
3779	Vp9_SAMN10076556	2012	China	environmental	N.A.	N.A.	47	19	58	50	37	53	26	162	no
3785	PNUSAV001775	2021	USA	clinical	N.A.	N.A.	29	225	339	54	18	75	24	1254	no
3786	PNUSAV001831	2021	USA	clinical	N.A.	N.A.	21	23	15	23	21	1	16	36	36
3787	PNUSAV001832	2021	USA	clinical	N.A.	N.A.	21	23	15	23	21	1	16	36	36
3788	PNUSAV001833	2021	USA	clinical	N.A.	N.A.	21	23	15	23	21	1	16	36	36
3789	PNUSAV001866	2021	USA	clinical	N.A.	N.A.	21	23	15	23	21	1	16	36	36
3790	PNUSAV001867	2021	USA	clinical	N.A.	N.A.	21	23	15	23	21	1	16	36	36
3791	PNUSAV001868	2021	USA	clinical	N.A.	N.A.	21	23	15	23	21	1	16	36	36
3792	PNUSAV001878	2021	USA	clinical	N.A.	N.A.	419	139	483	26	7	226	47	2529	no
3793	PNUSAV001879	2021	USA	clinical	N.A.	N.A.	419	139	483	26	7	226	47	2529	no
3794	PNUSAV001880	2021	USA	clinical	N.A.	N.A.	198	29	14	74	46	205	23	2209	no
3795	PNUSAV001881	2021	USA	clinical	N.A.	N.A.	6	17	6	11	35	3	54	153	no
3796	ISF-232-3	2016	Canada	environmental	N.A.	N.A.	26	7	16	18	32	234	7	722	no
3797	ISF-238-3	2016	Canada	environmental	N.A.	N.A.	47	19	8	28	46	166	121	413	no
3798	PNUSAV001753	2021	USA	clinical	N.A.	N.A.	23	7	29	14	24	10	2	43	412
3799	PNUSAV001810	2021	USA	clinical	N.A.	N.A.	28	88	4	63	69	82	1	8	8
3800	PNUSAV001827	2021	USA	clinical	N.A.	N.A.	93	19	118	24	93	6	81	323	no
3801	PNUSAV001875	2021	USA	clinical	N.A.	N.A.	23	7	29	14	24	10	2	43	412
3802	PNUSAV001882	2021	USA	clinical	N.A.	N.A.	258	383	13	183	467	218	57	2530	no
3803	PNUSAV001883	2021	USA	clinical	N.A.	N.A.	10	34	5	20	22	22	2	2531	no
3804	PNUSAV001894	2021	USA	clinical	N.A.	N.A.	35	321	300	4	65	51	51	2532	no
3805	PNUSAV001895	2021	USA	clinical	N.A.	N.A.	34	27	32	26	54	30	86	2533	no
3806	PNUSAV001896	2021	USA	clinical	N.A.	N.A.	21	23	15	23	21	1	16	36	36
3807	PNUSAV001897	2021	USA	clinical	N.A.	N.A.	21	514	15	23	21	1	16	2534	no
3808	PNUSAV001904	2021	USA	clinical	N.A.	N.A.	3	4	4	29	4	19	22	3	3
3809	PNUSAV001906	2021	USA	clinical	N.A.	N.A.	23	7	29	14	24	10	2	43	412
3810	PNUSAV001908	2021	USA	clinical	N.A.	N.A.	215	76	344	48	232	144	26	809	no
3811	PNUSAV001931	2021	USA	clinical	N.A.	N.A.	198	29	14	74	46	205	23	2209	no
3812	PNUSAV001937	2021	USA	clinical	N.A.	N.A.	33	14	16	95	54	13	19	2535	no
3813	PNUSAV001938	2021	USA	clinical	N.A.	N.A.	5	47	572	292	468	299	17	2536	no
3814	PNUSAV001943	2021	USA	clinical	N.A.	N.A.	1	438	573	26	411	367	23	2537	no
3815	PNUSAV001944	2021	USA	clinical	N.A.	N.A.	56	7	176	97	139	59	20	2538	no
3816	PNUSAV001945	2021	USA	clinical	N.A.	N.A.	33	103	104	28	11	80	9	2539	no
3817	PNUSAV001946	2021	USA	clinical	N.A.	N.A.	150	292	185	21	78	419	26	2540	no
3818	PNUSAV001948	2021	USA	clinical	N.A.	N.A.	28	30	17	20	23	21	24	49	49
3819	PNUSAV001951	2021	USA	clinical	N.A.	N.A.	9	13	21	4	10	15	26	12	no
3820	PNUSAV001954	2021	USA	clinical	N.A.	N.A.	133	33	70	43	18	4	17	2541	no
3821	PNUSAV001958	2021	USA	clinical	N.A.	N.A.	31	157	16	4	32	56	228	2542	no
3822	PNUSAV001961	2021	USA	clinical	N.A.	N.A.	31	157	16	4	32	56	228	2542	no
3823	PNUSAV001962	2021	USA	clinical	N.A.	N.A.	26	8	16	95	32	59	2	2543	no
3824	PNUSAV001963	2021	USA	clinical	N.A.	N.A.	248	410	159	26	10	3	71	2544	no
3825	PNUSAV001964	2021	USA	clinical	N.A.	N.A.	98	515	574	174	35	123	26	2545	no
3826	PNUSAV001965	2021	USA	clinical	N.A.	N.A.	1	27	472	26	379	344	225	1663	no
3827	PNUSAV001968	2021	USA	clinical	N.A.	N.A.	93	19	118	33	93	6	81	2546	no
3828	PNUSAV001969	2021	USA	clinical	N.A.	N.A.	93	19	118	24	93	6	81	323	no
3829	PNUSAV001970	2021	USA	clinical	N.A.	N.A.	420	288	25	293	367	420	295	2547	no
3830	PNUSAV001972	2021	USA	clinical	N.A.	N.A.	1	438	460	26	411	421	23	2548	no
3831	PNUSAV001976	2021	USA	clinical	N.A.	N.A.	21	23	15	23	21	1	16	36	36
3832	PNUSAV001996	2021	USA	clinical	N.A.	N.A.	81	27	304	4	47	62	9	1381	no
3833	PNUSAV001998	2021	USA	clinical	N.A.	N.A.	222	69	128	46	236	21	12	631	no
3834	PNUSAV001999	2021	USA	clinical	N.A.	N.A.	222	69	128	46	236	425	12	2565	This sequence type has a recA island similar to the one that was described in this publication https://doi.org/10.1371/journal.pone.0117485
3835	PNUSAV002000	2021	USA	clinical	N.A.	N.A.	198	29	14	74	46	205	23	2209	no
3836	PNUSAV002001	2021	USA	clinical	N.A.	N.A.	222	69	128	46	236	21	12	631	no
3837	PNUSAV002002	2021	USA	clinical	N.A.	N.A.	19	260	17	24	23	21	24	630	no
3838	PNUSAV002003	2021	USA	clinical	N.A.	N.A.	200	82	281	26	7	304	157	1196	no
3839	PNUSAV002005	2021	USA	clinical	N.A.	N.A.	421	253	330	28	96	223	188	2549	no
3840	PNUSAV002027	2021	USA	clinical	N.A.	N.A.	198	13	14	74	46	205	23	2550	no
3841	PNUSAV002028	2021	USA	clinical	N.A.	N.A.	17	7	16	4	16	13	20	1573
3842	PNUSAV002029	2021	USA	clinical	N.A.	N.A.	29	12	5	20	22	22	25	50	50
3843	PNUSAV002031	2021	USA	clinical	N.A.	N.A.	21	23	15	23	21	1	16	36	36
3844	PNUSAV002043	2021	USA	clinical	N.A.	N.A.	10	34	5	20	22	22	2	2531	no
3845	PNUSAV002044	2021	USA	clinical	N.A.	N.A.	23	7	29	14	24	10	2	43	412
3846	PNUSAV002065	2021	USA	clinical	N.A.	N.A.	200	82	281	26	7	304	157	1196	no
3847	PNUSAV002066	2021	USA	clinical	N.A.	N.A.	21	514	15	23	21	1	16	2534	no
3848	PNUSAV001876	2021	USA	clinical	N.A.	N.A.	21	23	15	23	21	1	16	36	36
3849	PNUSAV001877	2021	USA	clinical	N.A.	N.A.	23	7	29	14	24	10	2	43	412
3850	PNUSAV001891	2021	USA	clinical	N.A.	N.A.	3	188	111	116	167	167	33	417	no
3851	PNUSAV001892	2021	USA	clinical	N.A.	N.A.	21	23	15	23	21	1	16	36	36
3852	PNUSAV001975	2021	USA	clinical	N.A.	N.A.	21	23	15	23	21	1	16	36	36
3853	PNUSAV002092	2021	USA	clinical	N.A.	N.A.	21	23	15	23	21	1	16	36	36
3854	PNUSAV002093	2021	USA	clinical	N.A.	N.A.	22	13	28	8	19	17	14	199	no
3855	PNUSAV002094	2021	USA	clinical	N.A.	N.A.	21	23	15	23	21	1	16	36	36
3856	PNUSAV002095	2021	USA	clinical	N.A.	N.A.	21	23	15	23	21	1	16	36	36
3857	PNUSAV002096	2021	USA	clinical	N.A.	N.A.	21	23	15	23	21	1	16	36	36
3858	PNUSAV000150	2017	USA	clinical	N.A.	N.A.	421	253	330	28	96	223	188	2549	no
3859	VP080007	2008	China	clinical	N.A.	N.A.	11	48	48	26	48	107	26	2516	This sequence type has a recA island and was named ST265 in this publication https://doi.org/10.1371/journal.pone.0117485
3860	VP120036	2012	China	environmental	N.A.	N.A.	11	48	48	26	48	107	26	2516	This sequence type has a recA island and was named ST265 in this publication https://doi.org/10.1371/journal.pone.0117485
3861	VP130064	2013	China	clinical	N.A.	N.A.	11	48	48	26	48	3	26	189	345
3862	VP140095	2014	China	clinical	N.A.	N.A.	11	48	48	26	48	107	26	2516	This sequence type has a recA island and was named ST265 in this publication https://doi.org/10.1371/journal.pone.0117485
3863	VP150244	2015	China	clinical	N.A.	N.A.	11	48	48	26	48	107	26	2516	This sequence type has a recA island and was named ST265 in this publication https://doi.org/10.1371/journal.pone.0117485
3864	VP161132	2016	China	environmental	N.A.	N.A.	80	243	153	114	224	25	55	595	no
3865	VP161407	2016	China	clinical	N.A.	N.A.	3	4	4	29	4	19	22	3	3
3866	VP161602	2016	China	clinical	N.A.	N.A.	11	48	48	26	48	107	26	2516	This sequence type has a recA island and was named ST265 in this publication https://doi.org/10.1371/journal.pone.0117485
3867	VP161603	2016	China	clinical	N.A.	N.A.	11	48	48	26	48	107	26	2516	This sequence type has a recA island and was named ST265 in this publication https://doi.org/10.1371/journal.pone.0117485
3868	VP161902	2016	China	clinical	N.A.	N.A.	11	48	48	26	48	107	26	2516	This sequence type has a recA island and was named ST265 in this publication https://doi.org/10.1371/journal.pone.0117485
3869	VP161904	2016	China	clinical	N.A.	N.A.	3	13	4	4	214	73	33	624	no
3870	VP162180	2016	China	clinical	N.A.	N.A.	11	48	48	26	48	107	26	2516	This sequence type has a recA island and was named ST265 in this publication https://doi.org/10.1371/journal.pone.0117485
3871	VP170054	2017	China	clinical	N.A.	N.A.	11	48	48	26	48	3	26	189	345
3872	VP170075	2017	China	clinical	N.A.	N.A.	11	48	48	26	48	107	26	2516	This sequence type has a recA island and was named ST265 in this publication https://doi.org/10.1371/journal.pone.0117485
3873	VP170801	2017	China	clinical	N.A.	N.A.	11	48	48	26	48	3	26	189	345
3874	VP2007-007	2007	USA	environmental	N.A.	N.A.	20	6	179	7	11	15	4	307	32
3875	PNUSAV001893	2021	USA	clinical	N.A.	N.A.	23	7	29	14	24	10	2	43	412
3876	PNUSAV001933	2021	USA	clinical	N.A.	N.A.	23	7	29	14	24	10	2	43	412
3877	PNUSAV001935	2021	USA	clinical	N.A.	N.A.	23	7	29	14	24	10	2	43	412
3878	PNUSAV001936	2021	USA	clinical	N.A.	N.A.	21	23	15	23	21	1	16	36	36
3879	PNUSAV002126	2021	USA	clinical	N.A.	N.A.	422	88	22	23	46	354	297	2557	no
3880	PNUSAV002144	2021	USA	clinical	N.A.	N.A.	222	69	128	46	236	21	12	631	no
3881	PNUSAV002145	2021	USA	clinical	N.A.	N.A.	21	23	15	23	21	1	16	36	36
3882	PNUSAV002153	2020	USA	clinical	N.A.	N.A.	28	121	159	23	11	34	57	2558	no
3883	PNUSAV002160	2021	USA	clinical	N.A.	N.A.	33	292	575	23	263	239	86	2559	no
3884	PNUSAV002161	2021	USA	clinical	N.A.	N.A.	417	160	564	113	238	412	29	2494	no
3885	PNUSAV001934	2021	USA	clinical	N.A.	N.A.	23	7	29	14	24	10	2	43	412
3886	PNUSAV002038	2021	USA	clinical	N.A.	N.A.	389	297	537	267	11	3	278	2492	no
3887	PNUSAV002088	2021	USA	clinical	N.A.	N.A.	21	23	15	23	21	1	16	36	36
3888	PNUSAV002097	2021	USA	clinical	N.A.	N.A.	214	19	329	26	69	30	26	1133	no
3889	PNUSAV002099	2021	USA	clinical	N.A.	N.A.	23	7	29	14	24	10	2	43	412
3890	PNUSAV002100	2021	USA	clinical	N.A.	N.A.	21	23	15	23	21	1	16	36	36
3891	PNUSAV002147	2021	USA	clinical	N.A.	N.A.	332	134	23	50	470	146	86	2560	no
3892	PNUSAV002150	2020	USA	clinical	N.A.	N.A.	21	23	15	23	21	1	16	36	36
3893	PNUSAV002151	2020	USA	clinical	N.A.	N.A.	21	23	15	23	21	1	16	36	36
3894	PNUSAV002155	2020	USA	clinical	N.A.	N.A.	21	23	15	23	21	1	16	36	36
3895	PNUSAV002157	2020	USA	clinical	N.A.	N.A.	21	23	15	23	21	1	16	36	36
3896	PNUSAV002166	2021	USA	clinical	N.A.	N.A.	21	23	15	23	21	1	16	36	36
3897	PNUSAV002167	2021	USA	clinical	N.A.	N.A.	21	23	15	23	21	1	16	36	36
3898	PNUSAV002189	2021	USA	clinical	N.A.	N.A.	21	23	15	23	21	1	16	36	36
3899	PNUSAV002129	2021	USA	environmental	N.A.	N.A.	111	34	5	20	171	22	24	1525	no
3900	PNUSAV002130	2021	USA	environmental	N.A.	N.A.	17	7	16	24	16	95	20	135	no
3901	PNUSAV002131	2021	USA	environmental	N.A.	N.A.	7	26	36	6	18	4	26	10	no
3902	PNUSAV002132	2021	USA	environmental	N.A.	N.A.	17	7	16	24	16	95	20	135	no
3903	PNUSAV002133	2021	USA	environmental	N.A.	N.A.	93	19	118	24	93	6	81	323	no
3904	PNUSAV002134	2021	USA	environmental	N.A.	N.A.	242	13	16	4	369	332	26	1521	no
3905	PNUSAV002135	2021	USA	environmental	N.A.	N.A.	17	28	37	21	28	6	7	22	no
3906	PNUSAV002136	2021	USA	environmental	N.A.	N.A.	17	7	16	24	16	95	20	135	no
3907	PNUSAV002137	2021	USA	environmental	N.A.	N.A.	229	517	539	56	187	49	33	2561	no
3908	PNUSAV002188	2021	USA	environmental	N.A.	N.A.	23	7	29	14	24	10	2	43	412
3909	PNUSAV002219	2021	USA	environmental	N.A.	N.A.	3	4	4	29	4	19	22	3	3
3910	PNUSAV002220	2021	USA	environmental	N.A.	N.A.	35	29	20	23	186	356	27	1768	no
3911	PNUSAV002216	2021	USA	clinical	N.A.	N.A.	222	69	128	46	236	21	12	631	no
3912	PNUSAV002217	2021	USA	clinical	N.A.	N.A.	35	27	50	49	46	63	26	154	no
3913	PNUSAV002244	2021	USA	clinical	N.A.	N.A.	21	23	15	23	21	1	16	36	36
3914	PNUSAV002254	2021	USA	clinical	N.A.	N.A.	222	69	128	46	236	21	12	631	no
3915	2013V-1045	2013	USA	clinical	N.A.	N.A.	21	23	15	23	21	1	16	36	36
3916	2017V-1207	2017	USA	clinical	N.A.	N.A.	21	23	15	23	21	1	16	36	36
3917	2017V-1208	2017	USA	clinical	N.A.	N.A.	21	23	15	23	21	1	16	36	36
3918	2018V-1201	2018	USA	clinical	N.A.	N.A.	21	23	15	23	21	1	16	36	36
3919	PNUSAV001183	2020	USA	clinical	N.A.	N.A.	21	23	15	23	21	1	16	36	36
3920	PNUSAV001199	2020	USA	clinical	N.A.	N.A.	3	188	111	116	167	167	33	417	no
3921	PNUSAV001204	2020	USA	clinical	N.A.	N.A.	28	88	4	63	69	82	1	8	8
3922	PNUSAV001276	2020	USA	clinical	N.A.	N.A.	21	23	15	23	21	1	16	36	36
3923	PNUSAV001337	2020	USA	clinical	N.A.	N.A.	21	23	15	23	21	1	16	36	36
3924	PNUSAV001338	2020	USA	clinical	N.A.	N.A.	21	23	15	23	21	1	16	36	36
3925	PNUSAV001340	2020	USA	clinical	N.A.	N.A.	60	358	106	203	50	25	99	1127
3926	PNUSAV001341	2020	USA	clinical	N.A.	N.A.	222	69	128	46	236	21	12	631	no
3927	PNUSAV001364	2020	USA	clinical	N.A.	N.A.	51	84	576	60	8	77	17	2562	no
3928	PNUSAV001365	2020	USA	clinical	N.A.	N.A.	381	224	104	127	206	335	2	2563	no
3929	PNUSAV001367	2020	USA	clinical	N.A.	N.A.	21	23	15	23	21	1	16	36	36
3930	PNUSAV001370	2020	USA	clinical	N.A.	N.A.	21	23	15	23	21	1	16	36	36
3931	PNUSAV001371	2020	USA	clinical	N.A.	N.A.	35	321	300	4	65	51	51	2532	no
3932	PNUSAV001372	2020	USA	clinical	N.A.	N.A.	21	23	15	23	21	1	16	36	36
3933	PNUSAV001374	2020	USA	clinical	N.A.	N.A.	94	105	114	3	166	31	69	1716	no
3934	PNUSAV001376	2020	USA	clinical	N.A.	N.A.	222	69	128	46	236	21	12	631	no
3935	PNUSAV001484	2020	USA	clinical	N.A.	N.A.	57	23	61	21	140	139	298	2564	no
3936	PNUSAV001579	2021	USA	clinical	N.A.	N.A.	62	61	69	46	65	57	24	107	no
3937	PNUSAV001652	2021	USA	clinical	N.A.	N.A.	21	23	15	23	21	1	16	36	36
3938	PNUSAV001661	2021	USA	clinical	N.A.	N.A.	23	7	29	14	24	10	2	43	412
3939	PNUSAV001675	2021	USA	clinical	N.A.	N.A.	23	7	29	14	24	10	2	43	412
3940	PNUSAV001702	2021	USA	clinical	N.A.	N.A.	389	297	537	267	11	3	278	2492	no
3941	PNUSAV001703	2021	USA	clinical	N.A.	N.A.	389	297	537	267	11	3	278	2492	no
3942	PNUSAV001723	2021	USA	clinical	N.A.	N.A.	20	13	25	7	11	15	5	34	34
3943	PNUSAV001731	2021	USA	clinical	N.A.	N.A.	28	88	4	63	69	82	1	8	8
3944	PNUSAV001732	2021	USA	clinical	N.A.	N.A.	21	23	15	23	21	1	16	36	36
3945	PNUSAV001777	2021	USA	clinical	N.A.	N.A.	21	23	15	23	21	1	16	36	36
3946	PNUSAV001778	2021	USA	clinical	N.A.	N.A.	21	23	15	23	21	1	16	36	36
3947	PNUSAV001780	2021	USA	clinical	N.A.	N.A.	21	23	15	23	21	1	16	36	36
3948	PNUSAV001781	2021	USA	clinical	N.A.	N.A.	21	23	15	23	21	1	16	36	36
3949	PNUSAV001782	2021	USA	clinical	N.A.	N.A.	21	23	15	23	21	1	16	36	36
3950	PNUSAV001884	2021	USA	clinical	N.A.	N.A.	21	23	15	23	21	1	16	36	36
3951	PNUSAV001900	2021	USA	clinical	N.A.	N.A.	23	7	29	14	24	10	2	43	412
3952	PNUSAV001901	2021	USA	clinical	N.A.	N.A.	22	13	28	8	19	17	14	199	no
3953	PNUSAV001903	2021	USA	clinical	N.A.	N.A.	419	139	483	26	7	226	47	2529	no
3954	PNUSAV001929	2021	USA	clinical	N.A.	N.A.	21	23	15	23	21	1	16	36	36
3955	PNUSAV002025	2021	USA	clinical	N.A.	N.A.	3	4	4	29	4	19	22	3	3
3956	PNUSAV002026	2021	USA	clinical	N.A.	N.A.	4	38	13	18	9	11	23	6	no
3957	PNUSAV002039	2021	USA	clinical	N.A.	N.A.	23	7	29	14	24	10	2	43	412
3958	PNUSAV002040	2021	USA	clinical	N.A.	N.A.	21	23	15	23	21	1	16	36	36
3959	PNUSAV002041	2021	USA	clinical	N.A.	N.A.	21	23	15	23	21	1	16	36	36
3960	PNUSAV002089	2021	USA	clinical	N.A.	N.A.	23	7	29	14	24	10	2	43	412
3961	PNUSAV002090	2021	USA	clinical	N.A.	N.A.	21	23	15	23	21	1	16	36	36
3962	PNUSAV002091	2021	USA	clinical	N.A.	N.A.	21	23	15	23	21	1	16	36	36
3963	PNUSAV002128	2021	USA	clinical	N.A.	N.A.	3	4	4	29	4	19	22	3	3
3964	PNUSAV002140	2021	USA	clinical	N.A.	N.A.	198	29	14	74	46	205	23	2209	no
3965	PNUSAV002148	2021	USA	clinical	N.A.	N.A.	29	12	5	20	22	22	25	50	50
3966	PNUSAV002186	2021	USA	clinical	N.A.	N.A.	23	7	29	14	24	10	2	43	412
3967	PNUSAV002193	2021	USA	clinical	N.A.	N.A.	23	7	29	14	24	10	2	43	412
3968	PNUSAV002215	2021	USA	clinical	N.A.	N.A.	23	7	29	14	24	10	2	43	412
3969	PNUSAV002221	2021	USA	clinical	N.A.	N.A.	222	69	128	46	236	425	12	2565	This sequence type has a recA island similar to the one that was described in this publication https://doi.org/10.1371/journal.pone.0117485
3970	PNUSAV002245	2021	USA	clinical	N.A.	N.A.	21	23	15	23	21	1	16	36	36
3971	PNUSAV002270	2021	USA	clinical	N.A.	N.A.	3	188	111	116	167	167	33	417	no
3972	PNUSAV002274	2021	USA	clinical	N.A.	N.A.	21	23	15	23	21	1	16	36	36
3973	PNUSAV002275	2021	USA	clinical	N.A.	N.A.	21	23	15	23	21	1	16	36	36
3974	PNUSAV002278	2021	USA	clinical	N.A.	N.A.	222	69	128	46	236	425	12	2565	This sequence type has a recA island similar to the one that was described in this publication https://doi.org/10.1371/journal.pone.0117485
3975	PNUSAV002279	2021	USA	clinical	N.A.	N.A.	419	139	483	26	7	226	47	2529	no
3976	PNUSAV002280	2021	USA	clinical	N.A.	N.A.	21	23	15	23	21	1	16	36	36
3977	PNUSAV002281	2021	USA	clinical	N.A.	N.A.	21	23	15	23	21	1	16	36	36
3978	PNUSAV000136	2017	USA	clinical	N.A.	N.A.	390	472	527	50	11	388	226	2122
3979	PNUSAV000636	2019	USA	clinical	N.A.	N.A.	21	23	15	23	21	1	16	36	36
3980	PNUSAV001419	2020	USA	clinical	N.A.	N.A.	16	36	16	14	11	13	19	2566	no
3981	PNUSAV001420	2020	USA	clinical	N.A.	N.A.	208	437	300	147	354	213	24	2567	no
3982	PNUSAV001421	2020	USA	clinical	N.A.	N.A.	12	19	180	21	11	81	17	1257	363
3983	PNUSAV001423	2020	USA	clinical	N.A.	N.A.	57	105	577	33	3	338	2	2568	no
3984	PNUSAV001427	2020	USA	clinical	N.A.	N.A.	21	23	15	23	21	1	16	36	36
3985	PNUSAV001498	2020	USA	environmental	N.A.	N.A.	31	7	296	270	31	13	87	2212	no
3986	PNUSAV001499	2020	USA	environmental	N.A.	N.A.	36	76	184	28	77	31	84	2436	no
3987	PNUSAV001501	2020	USA	environmental	N.A.	N.A.	34	13	34	48	365	299	26	2437	no
3988	PNUSAV001502	2020	USA	environmental	N.A.	N.A.	25	13	454	279	453	403	20	2440	no
3989	PNUSAV001503	2020	USA	environmental	N.A.	N.A.	31	7	296	270	31	13	87	2212	no
3990	PNUSAV001504	2020	USA	environmental	N.A.	N.A.	93	19	118	24	93	6	81	323	no
3991	PNUSAV001505	2020	USA	environmental	N.A.	N.A.	412	14	553	278	137	141	288	2439	no
3992	PNUSAV001506	2020	USA	environmental	N.A.	N.A.	411	140	551	46	451	41	163	2438	no
3993	PNUSAV001507	2020	USA	environmental	N.A.	N.A.	6	267	252	155	243	39	24	1334	no
3994	PNUSAV001956	2021	USA	clinical	N.A.	N.A.	21	23	15	23	21	1	16	36	36
3995	PNUSAV002284	2021	USA	clinical	N.A.	N.A.	222	69	128	46	236	21	12	631	no
3996	PNUSAV002285	2021	USA	clinical	N.A.	N.A.	21	23	15	23	21	1	16	36	36
3997	PNUSAV002314	2021	USA	clinical	N.A.	N.A.	47	310	260	23	238	426	26	2569	no
3998	PNUSAV002283	2021	USA	clinical	N.A.	N.A.	222	69	128	46	236	21	12	631	no
3999	PNUSAV002334	2021	USA	clinical	N.A.	N.A.	222	69	128	46	236	425	12	2565	This sequence type has a recA island similar to the one that was described in this publication https://doi.org/10.1371/journal.pone.0117485
4000	PNUSAV002335	2021	USA	clinical	N.A.	N.A.	21	23	15	23	37	1	16	1030	36
4001	PNUSAV002336	2021	USA	clinical	N.A.	N.A.	21	23	15	23	21	1	16	36	36
4002	PNUSAV002337	2021	USA	clinical	N.A.	N.A.	317	518	578	294	471	31	299	2570	no
4003	PNUSAV002340	2021	USA	clinical	N.A.	N.A.	222	69	128	46	236	21	12	631	no
4004	PNUSAV002341	2021	USA	clinical	N.A.	N.A.	28	76	132	31	391	25	33	1722	no
4005	PNUSAV002342	2021	USA	clinical	N.A.	N.A.	421	253	330	28	96	223	188	2549	no
4006	YZU2271	2019	China	clinical	N.A.	no	424	19	4	74	214	89	24	2574	no
4007	YZU2291	2019	China	clinical	N.A.	no	425	519	13	26	46	25	2	2575	no
4008	YZU2279	2019	China	clinical	N.A.	no	423	55	219	295	16	327	23	2576	no
4009	YZU2260	2019	China	clinical	N.A.	yes	11	48	48	26	48	107	26	2516	This sequence type has a recA island and was named ST265 in this publication https://doi.org/10.1371/journal.pone.0117485
4010	YZU2284	2019	China	clinical	N.A.	no	137	82	579	18	11	144	86	2577	no
4011	YZU2303	2019	China	clinical	N.A.	no	148	153	467	26	10	93	71	2578	no
4012	YZU2275	2019	China	clinical	N.A.	no	167	90	477	2	431	89	24	2579	no
4013	YZU2296	2019	China	clinical	N.A.	no	19	306	4	74	214	89	23	2580	no
4014	YZU2267	2019	China	clinical	N.A.	no	28	19	4	63	263	82	1	2581	no
4015	YZU2310	2019	China	clinical	N.A.	no	291	520	199	154	99	146	135	2582	no
4016	YZU2312	2019	China	clinical	N.A.	no	294	74	580	296	263	177	2	2583	no
4017	YZU2272	2019	China	clinical	N.A.	no	3	521	282	38	44	42	24	2584	no
4018	YZU2255	2019	China	clinical	N.A.	no	348	259	510	26	11	67	247	2585	no
4019	YZU2316	2019	China	clinical	N.A.	no	360	19	444	73	280	45	256	2586	no
4020	YZU2263	2019	China	clinical	N.A.	no	363	39	381	18	3	31	20	2240	no
4021	YZU2259	2019	China	clinical	N.A.	no	44	35	346	26	11	35	26	2587	no
4022	YZU2290	2019	China	clinical	N.A.	no	72	89	96	18	75	70	9	2588	no
4023	YZU2326	2019	China	clinical	N.A.	no	92	129	106	28	3	25	20	2589	no
4024	YZU2336	2020	China	environmental	N.A.	no	5	380	165	26	422	70	71	2590	no
4025	YZU2521	2020	China	environmental	N.A.	no	426	430	29	46	95	53	26	2591	no
4026	YZU2515	2020	China	environmental	N.A.	no	427	463	25	26	176	107	300	2592	no
4027	YZU2514	2020	China	environmental	N.A.	no	428	424	4	297	397	61	23	2593	no
4028	YZU2401	2020	China	environmental	N.A.	no	429	522	199	45	10	61	301	2594	no
4029	YZU2393	2020	China	environmental	N.A.	no	10	303	4	298	43	339	24	2595	no
4030	YZU2378	2020	China	environmental	N.A.	no	114	108	159	4	50	427	94	2596	no
4031	YZU2343	2020	China	environmental	N.A.	no	12	65	581	258	11	25	38	2597	no
4032	YZU2482	2020	China	environmental	N.A.	no	135	140	168	56	11	177	33	2598	no
4033	YZU2341	2020	China	environmental	N.A.	no	137	376	414	30	46	428	192	2601	no
4034	YZU2392	2020	China	environmental	N.A.	no	158	13	199	23	141	67	98	2602	no
4035	YZU2394	2020	China	environmental	N.A.	no	165	441	22	39	11	70	115	2603	no
4036	YZU2389	2020	China	environmental	N.A.	no	174	40	229	4	130	61	302	2604	no
4037	YZU2382	2020	China	environmental	N.A.	no	188	88	4	63	187	429	1	2599	This sequence type has a recA island and was named ST265 in this publication https://doi.org/10.1371/journal.pone.0117485
4038	YZU2534	2020	China	environmental	N.A.	no	19	313	147	2	54	39	32	2605	no
4039	YZU2511	2020	China	environmental	N.A.	no	234	278	582	26	78	430	57	2606	no
4040	YZU2520	2020	China	environmental	N.A.	no	258	326	361	183	293	431	303	2600	This sequence type has a recA island similar to ST265 in this publication https://doi.org/10.1371/journal.pone.0117485
4041	YZU2490	2020	China	environmental	N.A.	no	264	330	364	28	14	67	1	2607	no
4042	YZU2524	2020	China	environmental	N.A.	no	27	48	104	299	52	78	37	2608	no
4043	YZU2377	2020	China	environmental	N.A.	no	28	127	202	235	413	4	247	2609	no
4044	YZU2494	2020	China	environmental	N.A.	no	294	74	580	296	263	177	2	2583	no
4045	YZU2489	2020	China	environmental	N.A.	no	3	150	399	11	158	76	57	2610	no
4046	YZU2502	2020	China	environmental	N.A.	no	3	523	104	50	65	226	57	2611	no
4047	YZU2501	2020	China	environmental	N.A.	no	303	151	151	300	252	25	73	2612	no
4048	YZU2399	2020	China	environmental	N.A.	no	31	74	106	4	212	135	54	2613	no
4049	YZU2484	2020	China	environmental	N.A.	no	31	108	159	4	50	75	94	2614	no
4050	YZU2485	2020	China	environmental	N.A.	no	33	5	276	10	110	24	94	2615	no
4051	YZU2375	2020	China	environmental	N.A.	no	336	123	106	30	11	75	46	2616	no
4052	YZU2398	2020	China	environmental	N.A.	no	35	167	138	80	222	101	57	2617	no
4053	YZU2386	2020	China	environmental	N.A.	no	356	419	481	244	3	62	2	2618	no
4054	YZU2492	2020	China	environmental	N.A.	no	382	459	3	31	62	39	304	2619	no
4055	YZU2347	2020	China	environmental	N.A.	no	49	195	333	24	412	432	237	2620	no
4056	YZU2345	2020	China	environmental	N.A.	no	5	35	82	23	26	236	51	2621	no
4057	YZU2396	2020	China	environmental	N.A.	no	5	129	532	120	5	124	203	2622	no
4058	YZU2481	2020	China	environmental	N.A.	no	51	524	13	6	472	121	1	2623	no
4059	YZU2518	2020	China	environmental	N.A.	no	51	76	4	60	173	77	33	2423
4060	YZU2474	2020	China	environmental	N.A.	no	73	315	153	50	473	433	57	2624	no
4061	YZU2523	2020	China	environmental	N.A.	no	79	89	117	23	410	299	31	2625	no
4062	YZU2380	2020	China	environmental	N.A.	no	8	13	103	56	45	98	57	2626	no
4063	YZU2477	2020	China	environmental	N.A.	no	82	108	129	76	5	101	23	2627	no
4064	YZU2493	2020	China	environmental	N.A.	no	82	19	387	60	69	279	26	2628	no
4065	YZU2546	2020	China	environmental	N.A.	no	96	122	104	26	11	25	128	2629	no
4066	2013V-1178	2013	USA	clinical	N.A.	N.A.	92	102	116	28	3	25	20	134	no
4067	PNUSAV002313	2021	USA	clinical	N.A.	N.A.	21	23	15	23	21	1	16	36	36
4068	PNUSAV002349	2021	USA	clinical	N.A.	N.A.	21	23	15	23	21	1	16	36	36
4069	PNUSAV002350	2021	USA	clinical	N.A.	N.A.	200	82	281	26	7	304	157	1196	no
4070	PNUSAV002351	2021	USA	clinical	N.A.	N.A.	222	69	128	46	236	21	12	631	no
4071	PNUSAV002371	2021	USA	clinical	N.A.	N.A.	223	221	106	45	171	31	165	636	no
4072	PNUSAV002372	2021	USA	clinical	N.A.	N.A.	222	69	128	46	236	21	12	631	no
4123	21MO06SH01-V1	2021	USA	environmental	N.A.	N.A.	28	88	4	63	187	82	1	799	799
4124	PNUSAV002401	2021	USA	clinical	N.A.	N.A.	112	400	106	50	198	31	176	2661	no
4125	PNUSAV002402	2021	USA	clinical	N.A.	N.A.	3	4	4	29	4	19	22	3	3
4126	PNUSAV002404	2021	USA	clinical	N.A.	N.A.	21	23	15	23	21	1	16	36	36
4127	PNUSAV002405	2021	USA	clinical	N.A.	N.A.	21	23	15	23	21	1	16	36	36
4128	PNUSAV002406	2021	USA	clinical	N.A.	N.A.	25	376	2	30	3	31	15	2662	no
4153	1.1	2019	China	environmental	N.A.	N.A.	3	126	131	28	226	249	159	1399	no
4154	1.2	2019	China	environmental	N.A.	N.A.	3	186	106	78	11	173	264	1869	no
4155	10.1	2019	China	environmental	N.A.	N.A.	31	529	593	31	45	91	62	2687	no
4156	10.2	2019	China	environmental	N.A.	N.A.	31	529	593	31	45	91	62	2687	no
4157	11.1	2019	China	environmental	N.A.	N.A.	51	76	555	23	457	61	76	2445	no
4158	11.2	2019	China	environmental	N.A.	N.A.	35	491	594	195	180	440	62	2688	no
4159	12.1	2019	China	environmental	N.A.	N.A.	188	151	217	2	37	441	9	2689	no
4160	13.1	2019	China	environmental	N.A.	N.A.	35	491	594	195	180	440	62	2688	no
4161	13.2	2019	China	environmental	N.A.	N.A.	221	55	298	26	23	31	37	2690	no
4162	14.1	2019	China	environmental	N.A.	N.A.	35	491	594	195	180	440	62	2688	no
4163	14.2	2019	China	environmental	N.A.	N.A.	31	74	106	37	212	135	54	564	no
4164	15.1	2019	China	environmental	N.A.	N.A.	372	85	357	6	37	361	24	1865	no
4165	15.2	2019	China	environmental	N.A.	N.A.	250	309	2	26	11	59	26	2691	no
4166	16.1	2019	China	environmental	N.A.	N.A.	366	90	498	26	319	102	207	2707	no
4167	16.2	2019	China	environmental	N.A.	N.A.	436	110	82	18	11	67	54	2744	no
4168	17.1	2019	China	environmental	N.A.	N.A.	153	19	191	23	8	70	1	355	no
4169	18.1	2019	China	environmental	N.A.	N.A.	366	90	498	26	319	102	207	2707	no
4170	18.2	2019	China	environmental	N.A.	N.A.	35	78	154	82	485	31	258	2721	no
4171	2.1	2019	China	environmental	N.A.	N.A.	44	530	73	18	45	181	51	2725	no
4172	20.1	2019	China	environmental	N.A.	N.A.	440	19	285	26	133	448	84	2749	no
4173	20.2	2019	China	environmental	N.A.	N.A.	236	74	25	43	231	449	12	2741	no
4174	21.1	2019	China	environmental	N.A.	N.A.	103	3	3	72	82	89	2	200	no
4175	21.2	2019	China	environmental	N.A.	N.A.	5	401	524	56	468	450	24	2711	no
4176	23.1	2019	China	environmental	N.A.	N.A.	158	74	23	66	493	153	33	2735	no
4177	23.2	2019	China	environmental	N.A.	N.A.	291	125	177	18	175	19	26	2704	no
4178	24.1	2019	China	environmental	N.A.	N.A.	51	13	29	60	8	77	33	356	no
4179	24.2	2019	China	environmental	N.A.	N.A.	382	180	136	31	212	61	54	2708	no
4180	25.1	2019	China	environmental	N.A.	N.A.	190	55	15	18	58	31	23	1353	no
4181	25.2	2019	China	environmental	N.A.	N.A.	71	29	257	132	26	183	26	2698	no
4182	26.1	2019	China	environmental	N.A.	N.A.	366	90	498	26	319	102	207	2707	no
4183	26.2	2019	China	environmental	N.A.	N.A.	19	112	217	26	62	451	319	2709	This sequence type has a recA island similar to ST265 in this publication https://doi.org/10.1371/journal.pone.0117485
4184	27.1	2019	China	environmental	N.A.	N.A.	44	530	73	18	45	181	51	2725	no
4185	27.2	2019	China	environmental	N.A.	N.A.	441	89	601	26	46	194	143	2750	no
4186	28.1	2019	China	environmental	N.A.	N.A.	19	112	217	26	62	89	319	2715	no
4187	28.2	2019	China	environmental	N.A.	N.A.	20	263	153	50	157	452	23	2719	no
4188	29.1	2019	China	environmental	N.A.	N.A.	356	27	25	244	343	145	17	2705	no
4189	29.2	2019	China	environmental	N.A.	N.A.	123	29	100	66	11	127	31	2026	no
4190	3.1	2019	China	environmental	N.A.	N.A.	191	185	187	4	77	446	57	2740	no
4191	3.2	2019	China	environmental	N.A.	N.A.	42	129	348	50	494	178	81	2722	no
4192	31.1	2019	China	environmental	N.A.	N.A.	356	535	230	63	489	72	105	2742	no
4193	31.2	2019	China	environmental	N.A.	N.A.	148	74	8	142	8	181	320	2733	no
4194	32.1	2019	China	environmental	N.A.	N.A.	356	535	230	63	489	72	105	2742	no
4195	32.2	2019	China	environmental	N.A.	N.A.	356	535	230	63	489	72	105	2742	no
4196	33.1	2019	China	environmental	N.A.	N.A.	19	112	217	26	62	451	319	2709	This sequence type has a recA island similar to ST265 in this publication https://doi.org/10.1371/journal.pone.0117485
4197	33.2	2019	China	environmental	N.A.	N.A.	19	112	217	26	62	451	319	2709	This sequence type has a recA island similar to ST265 in this publication https://doi.org/10.1371/journal.pone.0117485
4198	34.1	2019	China	environmental	N.A.	N.A.	111	541	602	306	71	453	248	2728	no
4199	34.2	2019	China	environmental	N.A.	N.A.	167	542	58	307	46	454	13	2736	no
4200	35.1	2019	China	environmental	N.A.	N.A.	139	543	8	60	69	78	57	2732	no
4201	35.2	2019	China	environmental	N.A.	N.A.	139	543	8	60	69	78	57	2732	no
4202	36.1	2019	China	environmental	N.A.	N.A.	26	251	354	18	69	82	13	2693	no
4203	36.2	2019	China	environmental	N.A.	N.A.	31	180	13	128	62	129	23	2695	no
4204	37.1	2019	China	environmental	N.A.	N.A.	442	191	4	165	17	70	29	2751	no
4205	37.2	2019	China	environmental	N.A.	N.A.	26	251	354	18	69	82	13	2693	no
4206	38.1	2019	China	environmental	N.A.	N.A.	28	88	4	63	187	82	1	799	799
4207	38.2	2019	China	environmental	N.A.	N.A.	154	544	603	78	495	74	132	2734	no
4208	39.1	2019	China	environmental	N.A.	N.A.	137	76	124	128	194	411	195	2701	no
4209	4.1	2019	China	environmental	N.A.	N.A.	193	106	261	50	10	109	23	2703	no
4210	4.2	2019	China	environmental	N.A.	N.A.	193	106	261	50	10	109	23	2703	no
4211	40.1	2019	China	environmental	N.A.	N.A.	123	73	232	26	45	61	57	2700	no
4212	40.2	2019	China	environmental	N.A.	N.A.	26	251	354	18	69	82	13	2693	no
4213	41.1	2019	China	environmental	N.A.	N.A.	31	180	13	128	62	129	23	2695	no
4214	41.2	2019	China	environmental	N.A.	N.A.	26	251	354	18	69	82	13	2693	no
4215	42.1	2019	China	environmental	N.A.	N.A.	44	530	73	18	45	181	51	2725	no
4216	42.2	2019	China	environmental	N.A.	N.A.	42	531	298	234	186	31	87	2723	no
4217	5.1	2019	China	environmental	N.A.	N.A.	47	19	58	50	37	53	26	162	no
4218	5.2	2019	China	environmental	N.A.	N.A.	7	224	23	43	45	81	314	2714	no
4219	6.1	2019	China	environmental	N.A.	N.A.	3	186	106	78	11	173	264	1869	no
4220	6.2	2019	China	environmental	N.A.	N.A.	437	532	595	50	37	53	12	2745	no
4221	7.1	2019	China	environmental	N.A.	N.A.	60	53	67	43	63	4	23	104	no
4222	7.2	2019	China	environmental	N.A.	N.A.	44	110	130	56	37	87	63	2097	no
4223	8.1	2019	China	environmental	N.A.	N.A.	5	533	380	4	45	59	47	2712	no
4224	8.2	2019	China	environmental	N.A.	N.A.	51	76	4	60	173	77	33	2423
4225	9.1	2019	China	environmental	N.A.	N.A.	31	224	377	26	73	268	23	972	no
4226	9.2	2019	China	environmental	N.A.	N.A.	31	224	377	26	73	268	23	972	no
4227	F14.1	2019	China	environmental	N.A.	N.A.	19	534	596	303	438	442	9	2716	no
4228	F14.2	2019	China	environmental	N.A.	N.A.	19	534	596	303	438	442	9	2716	no
4229	F7.1	2019	China	environmental	N.A.	N.A.	175	29	597	18	96	89	140	2737	no
4230	F7.2	2019	China	environmental	N.A.	N.A.	175	150	598	26	78	25	33	2738	no
4231	FT2.1	2018	China	environmental	N.A.	N.A.	19	14	392	156	11	443	71	2717	no
4232	FT2.2	2018	China	environmental	N.A.	N.A.	3	55	57	304	486	3	61	2710	no
4233	FT3.1	2018	China	environmental	N.A.	N.A.	3	55	57	304	486	3	61	2710	no
4234	FT3.2	2018	China	environmental	N.A.	N.A.	438	110	408	305	393	3	315	2746	no
4235	FT8.1	2018	China	environmental	N.A.	N.A.	42	151	319	161	61	123	24	705	no
4236	FT8.2	2018	China	environmental	N.A.	N.A.	42	378	599	276	487	444	316	2724	no
4237	L14.1	2019	China	environmental	N.A.	N.A.	175	150	598	26	78	25	33	2738	no
4238	L14.2	2019	China	environmental	N.A.	N.A.	175	150	598	26	78	25	33	2738	no
4239	L15.1	2019	China	environmental	N.A.	N.A.	51	84	4	60	8	77	33	658	no
4240	L2.1	2019	China	environmental	N.A.	N.A.	51	84	4	60	8	77	33	658	no
4241	L20.1	2019	China	environmental	N.A.	N.A.	51	84	4	60	8	77	33	658	no
4242	L21.1	2019	China	environmental	N.A.	N.A.	116	76	147	45	184	89	26	2699	no
4243	L23.1	2019	China	environmental	N.A.	N.A.	175	150	598	26	78	25	33	2738	no
4244	L23.2	2019	China	environmental	N.A.	N.A.	175	150	598	26	78	25	33	2738	no
4245	L26.1	2019	China	environmental	N.A.	N.A.	305	5	139	195	27	24	94	1275	no
4246	L28.1	2019	China	environmental	N.A.	N.A.	175	13	598	26	78	445	33	2739	no
4247	L29.1	2019	China	environmental	N.A.	N.A.	175	150	598	26	78	25	33	2738	no
4248	SH10.3	2018	China	environmental	N.A.	N.A.	175	169	530	130	17	168	73	2126	no
4249	SH10.4	2018	China	environmental	N.A.	N.A.	175	150	598	26	78	25	258	2752	no
4250	SH11.1	2018	China	environmental	N.A.	N.A.	22	205	254	117	488	75	26	2720	no
4251	SH13.1	2018	China	environmental	N.A.	N.A.	365	217	371	23	238	273	146	2706	no
4252	SH14.1	2018	China	environmental	N.A.	N.A.	356	535	230	63	489	72	105	2742	no
4253	SH14.2	2018	China	environmental	N.A.	N.A.	6	17	200	23	65	3	26	2692	no
4254	SH15.1	2018	China	environmental	N.A.	N.A.	112	447	104	18	490	23	26	2729	no
4255	SH15.2	2018	China	environmental	N.A.	N.A.	191	185	187	4	77	446	57	2740	no
4256	SH16.1	2018	China	environmental	N.A.	N.A.	439	536	89	47	3	25	38	2748	no
4257	SH2.1	2018	China	environmental	N.A.	N.A.	133	537	136	43	63	3	12	2731	no
4258	SH2.2	2018	China	environmental	N.A.	N.A.	133	537	136	43	63	3	12	2731	no
4259	SH4.3	2018	China	environmental	N.A.	N.A.	133	537	136	43	63	3	12	2731	no
4260	SH5.1	2018	China	environmental	N.A.	N.A.	144	114	92	54	71	69	192	804	no
4261	SH7.2	2018	China	environmental	N.A.	N.A.	179	27	232	125	5	58	26	2702	no
4262	SH8.1	2018	China	environmental	N.A.	N.A.	191	185	187	4	77	446	57	2740	no
4263	SH8.2	2018	China	environmental	N.A.	N.A.	132	350	600	28	491	31	26	2730	no
4264	Vp26_SAMN10076546	2013	China	environmental	N.A.	N.A.	26	76	428	23	278	19	9	2694	no
4265	Vp294_SAMN06140976	2013	China	environmental	N.A.	N.A.	5	538	88	18	37	447	26	2713	no
4266	Vp45_SAMN10076553	2013	China	environmental	N.A.	N.A.	19	372	106	31	5	81	317	2718	no
4267	WF2.1	2019	China	environmental	N.A.	N.A.	7	26	302	6	18	4	26	634	no
4268	WF2.2	2019	China	environmental	N.A.	N.A.	410	3	106	26	492	19	57	2743	no
4269	WS1.1	2019	China	environmental	N.A.	N.A.	42	19	298	234	171	31	87	2696	no
4270	Z11.1	2019	China	environmental	N.A.	N.A.	60	539	49	18	216	89	318	2726	no
4271	Z11.2	2019	China	environmental	N.A.	N.A.	92	540	261	50	73	25	26	2727	no
4272	Z13.1	2019	China	environmental	N.A.	N.A.	35	21	43	31	35	38	37	79	no
4273	Z13.2	2019	China	environmental	N.A.	N.A.	35	21	43	31	35	38	37	79	no
4274	Z14.1	2019	China	environmental	N.A.	N.A.	60	351	186	78	36	287	226	2697	no
4275	Z14.2	2019	China	environmental	N.A.	N.A.	35	21	43	31	35	38	37	79	no
4276	Z19.1	2019	China	environmental	N.A.	N.A.	35	21	43	31	35	38	37	79	no
4277	Z8.1	2019	China	environmental	N.A.	N.A.	438	110	408	26	244	178	315	2747	no
4278	PNUSAV002453	2021	USA	clinical	N.A.	N.A.	21	23	15	23	21	1	16	36	36
4279	PNUSAV002454	2021	USA	clinical	N.A.	N.A.	198	29	14	74	46	205	23	2209	no
4280	PNUSAV002459	2020	USA	clinical	N.A.	N.A.	17	36	19	279	32	13	94	2753	no
4281	PNUSAV002460	2021	USA	clinical	N.A.	N.A.	20	13	25	7	11	15	5	34	34
4282	PNUSAV002461	2021	USA	clinical	N.A.	N.A.	21	23	15	23	21	1	16	36	36
4283	PNUSAV002462	2021	USA	clinical	N.A.	N.A.	23	7	29	14	24	10	2	43	412
4284	ICDC-VP01816	2018	China	clinical	N.A.	N.A.	3	4	4	29	4	19	22	3	3
4285	ICDC-VP01815	2018	China	clinical	N.A.	N.A.	3	4	4	29	4	19	22	3	3
4286	ICDC-VP01814	2018	China	clinical	N.A.	N.A.	3	4	4	29	4	19	22	3	3
4287	ICDC-VP01813	2018	China	clinical	N.A.	N.A.	3	4	4	29	4	19	22	3	3
4288	ICDC-VP01812	2018	China	clinical	N.A.	N.A.	3	4	4	29	4	19	22	3	3
4289	ICDC-VP01811	2018	China	clinical	N.A.	N.A.	3	4	4	29	4	19	22	3	3
4290	ICDC-VP01806	2018	China	clinical	N.A.	N.A.	3	4	4	29	4	19	22	3	3
4291	ICDC-VP01805	2018	China	clinical	N.A.	N.A.	3	4	4	29	4	19	22	3	3
4292	ICDC-VP01803	2017	China	clinical	N.A.	N.A.	3	4	4	29	4	19	22	3	3
4293	ICDC-VP01802	2017	China	clinical	N.A.	N.A.	3	4	4	29	4	19	22	3	3
4294	ICDC-VP01801	2017	China	clinical	N.A.	N.A.	3	4	4	29	4	19	22	3	3
4295	ICDC-VP01800	2017	China	clinical	N.A.	N.A.	3	4	4	29	4	19	22	3	3
4296	ICDC-VP01799	2017	China	clinical	N.A.	N.A.	3	4	4	29	4	19	22	3	3
4297	ICDC-VP01797	2017	China	clinical	N.A.	N.A.	3	4	4	29	4	19	22	3	3
4298	ICDC-VP01794	2017	China	clinical	N.A.	N.A.	3	4	4	29	4	19	22	3	3
4299	ICDC-VP01793	2017	China	clinical	N.A.	N.A.	3	4	4	29	4	19	22	3	3
4300	ICDC-VP01791	2016	China	clinical	N.A.	N.A.	3	4	4	29	4	19	22	3	3
4301	ICDC-VP01787	2016	China	clinical	N.A.	N.A.	3	4	4	29	4	19	22	3	3
4302	ICDC-VP01786	2016	China	clinical	N.A.	N.A.	3	4	4	29	4	19	22	3	3
4303	ICDC-VP01784	2016	China	clinical	N.A.	N.A.	3	4	4	29	4	19	22	3	3
	GXVP10	2008	China	clinical	O1:K36	yes	3	4	19	4	29	4	22	3	3
	GXVP13	2008	China	clinical	O1:K36	yes	3	4	19	4	29	4	22	3	3
	GXVP15	2008	China	clinical	O1:K36	yes	3	4	19	4	29	4	22	3	3
	BH0083	2020	China	clinical	O10:K4	yes	3	4	19	4	29	4	22	3	3
	BH0084	2020	China	clinical	O10:K4	yes	3	4	19	4	29	4	22	3	3
	BH0085	2020	China	clinical	O10:K4	yes	3	4	19	4	29	4	22	3	3
	BH0086	2020	China	clinical	O10:K4	yes	3	4	19	4	29	4	22	3	3
	BH0087	2020	China	clinical	O10:K4	yes	3	4	19	4	29	4	22	3	3
	BH0088	2020	China	clinical	O10:K4	yes	3	4	19	4	29	4	22	3	3
	BH0089	2020	China	clinical	O10:K4	yes	3	4	19	4	29	4	22	3	3
	BH0090	2020	China	clinical	O10:K4	yes	3	4	19	4	29	4	22	3	3
	FCG0121	2020	China	clinical	O10:K4	yes	3	4	19	4	29	4	22	3	3
	FCG0124	2020	China	clinical	O10:K4	yes	3	4	19	4	29	4	22	3	3
	FCG0125	2020	China	clinical	O10:K4	yes	3	4	19	4	29	4	22	3	3
	FCG0126	2020	China	clinical	O10:K4	yes	3	4	19	4	29	4	22	3	3
	FCG0127	2020	China	clinical	O10:K4	yes	3	4	19	4	29	4	22	3	3
	FCG0128	2020	China	clinical	O10:K4	yes	3	4	19	4	29	4	22	3	3
	FCG0129	2020	China	clinical	O10:K4	yes	3	4	19	4	29	4	22	3	3
	FCG0130	2020	China	clinical	O10:K4	yes	3	4	19	4	29	4	22	3	3
	FCG0131	2020	China	clinical	O10:K4	yes	3	4	19	4	29	4	22	3	3
	FCG0132	2020	China	clinical	O10:K4	yes	3	4	19	4	29	4	22	3	3
	QZ0184	2020	China	clinical	O10:K4	yes	3	4	19	4	29	4	22	3	3
	NN0207	2020	China	clinical	O10:K4	yes	3	4	19	4	29	4	22	3	3
	GXVP112	2016	China	clinical	O3:K6	yes	3	4	19	4	29	4	22	3	3
	GXVP126	2017	China	clinical	O3:K6	yes	3	4	19	4	29	4	22	3	3
	GX8354	2018	China	clinical	O3:K6	yes	3	4	19	4	29	4	22	3	3
	GX9173	2019	China	clinical	O3:K6	yes	3	4	19	4	29	4	22	3	3
	GX67	2020	China	clinical	O3:K6	yes	3	4	19	4	29	4	22	3	3
	GXVP109	2016	China	clinical	O3:K6	yes	3	4	19	4	29	4	22	3	3
	GXVP17	2008	China	clinical	O1:K56	yes	28	4	82	88	63	69	1	8	8
	GXVP116	2016	China	clinical	O4:K11	yes	28	83	82	117	18	69	79	224
	GX133	2020	China	clinical	O4:K13	no	28	106	82	204	18	7	26	491
	GX8353	2018	China	clinical	O3:KUT	no	44	131	35	50	26	37	140	519
	GX9002	2019	China	clinical	O1:K49	no	48	5	41	261	140	7	108	635
	GXVP41	2012	China	clinical	O3:K33	no	44	130	87	110	56	37	63	2097
	GXVP39	2012	China	clinical	O3:K33	no	44	130	87	110	56	37	63	2097
	GXVP121	2016	China	clinical	O3:K63	yes	11	48	107	48	26	48	26	2414	2516
	GXVP118	2016	China	clinical	O4:K63	yes	11	48	107	48	26	48	26	2414	2516
	GXVP117	2016	China	clinical	O4:K8	yes	11	48	107	48	26	48	26	2414	2516
	GXVP133	2017	China	clinical	O4:K8	yes	11	48	107	48	26	48	26	2414
	GX9244	2019	China	clinical	O4:K8	yes	11	48	107	48	26	48	26	2414	2516
	GXVP3	2006	China	clinical	O4:K8	yes	11	48	107	48	26	48	26	2414	2516
	GX9246	2019	China	clinical	O4:KUT	yes	11	48	107	48	26	48	26	2414	2516
	GX66	2020	China	clinical	O4:KUT	yes	11	48	107	48	26	48	26	2414	2516
	GX137	2020	China	clinical	O1:K25	no	4	13	11	68	18	9	23	N.A.
	GX9203	2019	China	clinical	O1:K46	no	31	159	75	108	4	50	94	N.A.
	GXVP132	2017	China	clinical	O10:K19	no	287	104		270	50	78	68	N.A.
	GXVP131	2017	China	clinical	O2:KUT	no	98	131	30		77	11	82	N.A.
	GX8109	2018	China	clinical	O3:K6	no	44	130		110	26	37	63	N.A.
	GXVP125	2017	China	clinical	O3:KUT	no	42	157	59	128	6	11	71	N.A.
	GX9255	2019	China	clinical	O4:K8	no		304	15	171	50	11	114	N.A.
	GX9242	2019	China	clinical	O4:K8	no		304	15	171	50	11	114	N.A.
	GX134	2020	China	clinical	O4:KUT	no	26	262		19	23	5	68	N.A.
	N.A.:Not available
